# Supplementary material for: Biochemical and transcriptomic analyses of the symbiotic interaction between Cremastra appendiculata and the mycorrhizal fungus Coprinellus disseminatus
Source: BMC Plant Biol. 2022 Jan 4;22:15. doi: 10.1186/s12870-021-03388-6 (PMC8725509; doi:10.1186/s12870-021-03388-6)
Supplement: Supplementary file 2 — Additional file 2: Table S1. Overview of transcriptome sequence and de novo assembly results. Table S2. Overview of transcriptome assembly showing length of CDS and unigenes. Table S3. Summary of functional annotation of contigs from BLAST searches against public databases. Table S4. DEGs richment (log2 FC ≥ 2, Qvalue≤0.05). Table S5. Significantly overrepresented gene ontology terms during the symbiotic germination of C. appendiculata with C. disseminatus DJF-10. Table S6. Significantly enriched KEGG pathway of different samples. Table S7. DEGs enrichment of KEGG during symbiotic germination. Table S8. DEGs related to water and ABA biosynthesis. [file 12870_2021_3388_MOESM2_ESM.xlsx]

## Sheet: S1
	Table S1. Overview of transcriptome sequence and de novo assembly results
		De novo assembly of samples			De novo assembly of samples after cutting fungal de novo reads
		Raw reads (M)	Clean reads (M)	Q30 (%)	Raw reads (M)	Clean reads (M)	Q30 (%)
	CA-1	45.57	43.39	92.28	--	--	--
	CA-2	43.82	42.41	92.21	--	--	--
	SY1-1	43.82	42.16	90.81	9.73	8.79	91.88
	SY1-2	43.82	42.2	90.96	16.57	15.43	91.97
	SY1-3	43.82	41.96	90.84	12.79	11.68	91.83
	SY2-1	45.47	43.54	91.3	36.84	34.81	91.94
	SY2-2	43.82	42.19	90.84	37.31	35.65	91.47
	SY2-3	43.82	42.13	91.06	43.3	41.34	91.72
	SY3-1	43.82	42.28	91.43	43.35	40.65	91.96
	SY3-2	43.82	42.18	92.13	43.82	41.97	92.28
	SY3-3	43.82	41.97	92	45.57	43.39	92.18

## Sheet: S2
	Table S2. Overview of transcriptome assembly showing length of CDS and unigenes
		Total number	Total length	Mean length	N50	N90
	CDS	48750	52774299	--	1398	525
	Unigenes	97800	109569186	1120	1830	481

## Sheet: S3
	Table S3. Summary of functional annotation of contigs from BLAST searches against public databases
	Values	NR	NT	Swissprot	KEGG	KOG	Pfam	GO	Intersection	Overall
	Number	61803	53276	43491	47354	46870	43722	45555	24051	65911
	Percentage	0.6319	0.5447	0.4447	0.4842	0.4792	0.4471	0.4658	0.2459	0.6739

## Sheet: S4
	Table S4. DEGs richment (log2 FC≥2, Qvalue≤0.05)
		Total DEGs	log2 ratio≥2.0	log2 ratio≤ -2.0
	SY1-CA	9868	5050	4818
	SY2-CA	18381	10840	7541
	SY3-CA	18758	11152	7606
	SY2-SY1	7178	5285	1893
	SY3-SY1	8544	6141	2403
	SY3-SY2	1118	449	669

## Sheet: S5
			Table S5. Significantly overrepresented gene ontology terms during the symbiotic germination of C. appendiculata with C. disseminatus DJF-10
Sample name	GO Term ID	GO Term	Level 1	Level 2	Term Candidate Gene Num	Total Candidate Gene Num	Term Gene Num	Total Gene Num	Rich Ratio	P value	Q value
SY1 vs. CA	GO:0020037	heme binding	molecular_function	binding	247	9773	607	37213	0.406919	4.66018e-15	1.5332e-11
	GO:0004497	monooxygenase activity	molecular_function	catalytic activity	170	9773	383	37213	0.443864	1.16451e-14	1.91562e-11
	GO:0000786	nucleosome	cellular_component	protein-containing complex	76	6754	140	24949	0.542857	8.71741e-12	9.56009e-09
	GO:0042744	hydrogen peroxide catabolic process	biological_process	metabolic process	53	5958	100	23253	0.53	4.53444e-09	3.72958e-06
	GO:0048046	apoplast	cellular_component	cellular anatomical entity	67	6754	138	24949	0.485507	5.77808e-08	3.80198e-05
	GO:0009415	response to water	biological_process	response to stimulus	15	5958	17	23253	0.882353	1.04527e-07	5.73155e-05
	GO:0051213	dioxygenase activity	molecular_function	catalytic activity	71	9773	156	37213	0.455128	1.67694e-07	7.88159e-05
	GO:0006979	response to oxidative stress	biological_process	response to stimulus	73	5958	168	23253	0.434524	3.61126e-07	0.000148513
	GO:0046982	protein heterodimerization activity	molecular_function	binding	85	9773	202	37213	0.420792	7.40611e-07	0.000270734
	GO:0004601	peroxidase activity	molecular_function	catalytic activity	69	9773	156	37213	0.442308	9.1826e-07	0.000302108
	GO:0016758	transferase activity, transferring hexosyl groups	molecular_function	catalytic activity	73	9773	168	37213	0.434524	1.03105e-06	0.000308378
	GO:0016125	sterol metabolic process	biological_process	metabolic process	29	5958	50	23253	0.58	1.20961e-06	0.000331634
	GO:0006986	response to unfolded protein	biological_process	response to stimulus	14	5958	17	23253	0.823529	1.5612e-06	0.000395103
	GO:0016705	oxidoreductase activity, acting on paired donors, with incorporation or reduction of molecular oxygen	molecular_function	catalytic activity	188	9773	537	37213	0.350093	4.06265e-06	0.000954724
	GO:0034620	cellular response to unfolded protein	biological_process	response to stimulus	14	5958	18	23253	0.777778	5.35534e-06	0.00117461
	GO:0005506	iron ion binding	molecular_function	binding	232	9773	686	37213	0.338192	5.786e-06	0.00118975
	GO:0007017	microtubule-based process	biological_process	cellular process	31	5958	59	23253	0.525424	8.90024e-06	0.00172246
	GO:0046872	metal ion binding	molecular_function	binding	794	9773	2663	37213	0.29816	1.06115e-05	0.00193954
	GO:0051787	misfolded protein binding	molecular_function	binding	18	9773	27	37213	0.666667	1.26581e-05	0.00219185
	GO:0051085	chaperone cofactor-dependent protein refolding	biological_process	cellular process	22	5958	37	23253	0.594595	1.35637e-05	0.00223122
	GO:0005509	calcium ion binding	molecular_function	binding	194	9773	567	37213	0.342152	1.46631e-05	0.0022877
	GO:0016747	transferase activity, transferring acyl groups other than amino-acyl groups	molecular_function	catalytic activity	61	9773	143	37213	0.426573	1.52977e-05	0.0022877
	GO:0004471	malate dehydrogenase (decarboxylating) (NAD+) activity	molecular_function	catalytic activity	22	9773	37	37213	0.594595	2.08332e-05	0.00297331
	GO:0005200	structural constituent of cytoskeleton	molecular_function	structural molecule activity	28	9773	52	37213	0.538462	2.16898e-05	0.00297331
	GO:0003700	DNA-binding transcription factor activity	molecular_function	transcription regulator activity	267	9773	824	37213	0.324029	4.25021e-05	0.00537815
	GO:0031072	heat shock protein binding	molecular_function	binding	29	9773	56	37213	0.517857	4.09784e-05	0.00537815
	GO:0010268	brassinosteroid homeostasis	biological_process	biological regulation	17	5958	27	23253	0.62963	4.69267e-05	0.00571811
	GO:0009664	plant-type cell wall organization	biological_process	cellular process	21	5958	37	23253	0.567568	5.60253e-05	0.00658297
	GO:0045490	pectin catabolic process	biological_process	metabolic process	34	5958	72	23253	0.472222	6.17467e-05	0.00700506
	GO:0031176	endo-1,4-beta-xylanase activity	molecular_function	catalytic activity	7	9773	7	37213	1	8.60289e-05	0.0094345
	GO:0004022	alcohol dehydrogenase (NAD+) activity	molecular_function	catalytic activity	14	9773	21	37213	0.666667	0.000121299	0.0128733
	GO:0008878	glucose-1-phosphate adenylyltransferase activity	molecular_function	catalytic activity	8	9773	9	37213	0.888889	0.000155817	0.0160199
	GO:0005829	cytosol	cellular_component	cellular anatomical entity	262	6754	800	24949	0.3275	0.000177925	0.0177385
	GO:0004756	selenide, water dikinase activity	molecular_function	catalytic activity	9	9773	11	37213	0.818182	0.000190352	0.0184193
	GO:0005576	extracellular region	cellular_component	cellular anatomical entity	104	6754	283	24949	0.367491	0.000218172	0.0202824
	GO:0016132	brassinosteroid biosynthetic process	biological_process	metabolic process	18	5958	32	23253	0.5625	0.000221935	0.0202824
	GO:0044183	protein folding chaperone	molecular_function	protein folding chaperone	16	9773	27	37213	0.592593	0.00029906	0.0265921
	GO:0004619	phosphoglycerate mutase activity	molecular_function	catalytic activity	6	9773	6	37213	1	0.000327724	0.0276464
	GO:0045735	nutrient reservoir activity	molecular_function	nutrient reservoir activity	23	9773	45	37213	0.511111	0.000322804	0.0276464
	GO:0009707	chloroplast outer membrane	cellular_component	cellular anatomical entity	14	6754	22	24949	0.636364	0.000356508	0.0291286
	GO:0051082	unfolded protein binding	molecular_function	binding	90	9773	249	37213	0.361446	0.000363001	0.0291286
	GO:0043565	sequence-specific DNA binding	molecular_function	binding	139	9773	412	37213	0.337379	0.000432429	0.0338736
	GO:0008295	spermidine biosynthetic process	biological_process	metabolic process	7	5958	8	23253	0.875	0.000448914	0.0343471
	GO:0009450	gamma-aminobutyric acid catabolic process	biological_process	cellular process	9	5958	12	23253	0.75	0.000476578	0.0356351
	GO:0016210	naringenin-chalcone synthase activity	molecular_function	catalytic activity	7	9773	8	37213	0.875	0.000530162	0.0381462
	GO:0018105	peptidyl-serine phosphorylation	biological_process	cellular process	24	5958	50	23253	0.48	0.000533351	0.0381462
	GO:0004777	succinate-semialdehyde dehydrogenase (NAD+) activity	molecular_function	catalytic activity	9	9773	12	37213	0.75	0.000582702	0.0407891
	GO:0003680	AT DNA binding	molecular_function	binding	19	9773	36	37213	0.527778	0.000629581	0.0431526
	GO:0010333	terpene synthase activity	molecular_function	catalytic activity	34	9773	78	37213	0.435897	0.000684255	0.0459428
	GO:0030246	carbohydrate binding	molecular_function	binding	118	9773	346	37213	0.34104	0.000712015	0.0468506
	GO:0006457	protein folding	biological_process	cellular process	101	5958	297	23253	0.340067	0.000742376	0.0478905
SY2 vs. SY1	GO:0030246	carbohydrate binding	molecular_function	binding	182	9898	346	37213	0.526012	6.45874e-25	2.04613e-21
	GO:0007018	microtubule-based movement	biological_process	cellular process	90	5976	172	23253	0.523256	7.12472e-14	9.41283e-11
	GO:0051082	unfolded protein binding	molecular_function	binding	121	9898	249	37213	0.485944	8.91366e-14	9.41283e-11
	GO:0003777	microtubule motor activity	molecular_function	catalytic activity	90	9898	172	37213	0.523256	6.54602e-13	5.18445e-10
	GO:0020037	heme binding	molecular_function	binding	240	9898	607	37213	0.395387	1.84785e-12	1.1708e-09
	GO:0006457	protein folding	biological_process	cellular process	130	5976	297	23253	0.43771	8.38278e-12	4.42611e-09
	GO:0004497	monooxygenase activity	molecular_function	catalytic activity	162	9898	383	37213	0.422977	1.80045e-11	8.14833e-09
	GO:0008237	metallopeptidase activity	molecular_function	catalytic activity	50	9898	81	37213	0.617284	3.36632e-11	1.33306e-08
	GO:0005618	cell wall	cellular_component	cellular anatomical entity	97	6674	201	24949	0.482587	5.26328e-11	1.85267e-08
	GO:0004553	hydrolase activity, hydrolyzing O-glycosyl compounds	molecular_function	catalytic activity	156	9898	383	37213	0.407311	1.14249e-09	3.6194e-07
	GO:0005576	extracellular region	cellular_component	cellular anatomical entity	120	6674	283	24949	0.424028	7.78189e-09	2.24118e-06
	GO:0016758	transferase activity, transferring hexosyl groups	molecular_function	catalytic activity	79	9898	168	37213	0.470238	1.06875e-08	2.82151e-06
	GO:0031408	oxylipin biosynthetic process	biological_process	metabolic process	27	5976	40	23253	0.675	3.40845e-08	8.30612e-06
	GO:0042545	cell wall modification	biological_process	cellular process	36	5976	62	23253	0.580645	6.66738e-08	1.50873e-05
	GO:0004185	serine-type carboxypeptidase activity	molecular_function	catalytic activity	49	9898	95	37213	0.515789	1.92764e-07	3.59222e-05
	GO:0005524	ATP binding	molecular_function	binding	1666	9898	5671	37213	0.293775	1.82336e-07	3.59222e-05
	GO:0008017	microtubule binding	molecular_function	binding	110	9898	268	37213	0.410448	1.86944e-07	3.59222e-05
	GO:0031072	heat shock protein binding	molecular_function	binding	33	9898	56	37213	0.589286	3.48032e-07	6.12537e-05
	GO:0045330	aspartyl esterase activity	molecular_function	catalytic activity	35	9898	61	37213	0.57377	3.81993e-07	6.36924e-05
	GO:0005975	carbohydrate metabolic process	biological_process	metabolic process	245	5976	724	23253	0.338398	4.50908e-07	7.14238e-05
	GO:0048046	apoplast	cellular_component	cellular anatomical entity	64	6674	138	24949	0.463768	5.71233e-07	8.61746e-05
	GO:0048211	Golgi vesicle docking	biological_process	cellular process	17	5976	22	23253	0.772727	6.04103e-07	8.69909e-05
	GO:0005337	nucleoside transmembrane transporter activity	molecular_function	transporter activity	30	9898	50	37213	0.6	6.87934e-07	9.08073e-05
	GO:0051213	dioxygenase activity	molecular_function	catalytic activity	70	9898	156	37213	0.448718	6.63059e-07	9.08073e-05
	GO:0004568	chitinase activity	molecular_function	catalytic activity	15	9898	18	37213	0.833333	8.09907e-07	0.000102024
	GO:0045490	pectin catabolic process	biological_process	metabolic process	38	5976	72	23253	0.527778	8.37316e-07	0.000102024
	GO:0006979	response to oxidative stress	biological_process	response to stimulus	72	5976	168	23253	0.428571	9.22737e-07	0.000108268
	GO:0006032	chitin catabolic process	biological_process	metabolic process	14	5976	17	23253	0.823529	1.624e-06	0.000183744
	GO:0030599	pectinesterase activity	molecular_function	catalytic activity	37	9898	69	37213	0.536232	1.73834e-06	0.000189899
	GO:0004857	enzyme inhibitor activity	molecular_function	molecular function regulator	34	9898	62	37213	0.548387	2.31159e-06	0.000244104
	GO:0035494	SNARE complex disassembly	biological_process	localization	26	5976	44	23253	0.590909	2.81236e-06	0.000287405
	GO:0005199	structural constituent of cell wall	molecular_function	structural molecule activity	17	9898	23	37213	0.73913	2.96338e-06	0.000287642
	GO:0010333	terpene synthase activity	molecular_function	catalytic activity	40	9898	78	37213	0.512821	2.99627e-06	0.000287642
	GO:0009664	plant-type cell wall organization	biological_process	cellular process	23	5976	37	23253	0.621622	3.12342e-06	0.000291029
	GO:0004177	aminopeptidase activity	molecular_function	catalytic activity	32	9898	58	37213	0.551724	3.82623e-06	0.000346329
	GO:0043001	Golgi to plasma membrane protein transport	biological_process	cellular process	17	5976	24	23253	0.708333	4.57569e-06	0.000402661
	GO:0016702	oxidoreductase activity, acting on single donors with incorporation of molecular oxygen, incorporation of two atoms of oxygen	molecular_function	catalytic activity	36	9898	69	37213	0.521739	5.52645e-06	0.000473184
	GO:0005795	Golgi stack	cellular_component	cellular anatomical entity	17	6674	24	24949	0.708333	8.26527e-06	0.000689062
	GO:0009408	response to heat	biological_process	response to stimulus	31	5976	59	23253	0.525424	9.50942e-06	0.000772458
	GO:0006633	fatty acid biosynthetic process	biological_process	cellular process	63	5976	151	23253	0.417219	1.21906e-05	0.000965493
	GO:0034480	phosphatidylcholine phospholipase C activity	molecular_function	catalytic activity	10	9898	11	37213	0.909091	1.47352e-05	0.00113856
	GO:0051787	misfolded protein binding	molecular_function	binding	18	9898	27	37213	0.666667	1.53247e-05	0.00115592
	GO:0006013	mannose metabolic process	biological_process	metabolic process	13	5976	17	23253	0.764706	1.6983e-05	0.0011956
	GO:0015267	channel activity	molecular_function	transporter activity	30	9898	56	37213	0.535714	1.6676e-05	0.0011956
	GO:0016998	cell wall macromolecule catabolic process	biological_process	metabolic process	13	5976	17	23253	0.764706	1.6983e-05	0.0011956
	GO:0042744	hydrogen peroxide catabolic process	biological_process	metabolic process	45	5976	100	23253	0.45	2.21772e-05	0.00152733
	GO:0004559	alpha-mannosidase activity	molecular_function	catalytic activity	13	9898	17	37213	0.764706	2.54897e-05	0.00169871
	GO:0006635	fatty acid beta-oxidation	biological_process	metabolic process	24	5976	43	23253	0.55814	2.57381e-05	0.00169871
	GO:0016705	oxidoreductase activity, acting on paired donors, with incorporation or reduction of molecular oxygen	molecular_function	catalytic activity	185	9898	537	37213	0.344507	3.19218e-05	0.00206384
	GO:0016747	transferase activity, transferring acyl groups other than amino-acyl groups	molecular_function	catalytic activity	60	9898	143	37213	0.41958	4.83997e-05	0.0030666
	GO:0000786	nucleosome	cellular_component	protein-containing complex	59	6674	140	24949	0.421429	5.61709e-05	0.0034892
	GO:0051085	chaperone cofactor-dependent protein refolding	biological_process	cellular process	21	5976	37	23253	0.567568	5.87824e-05	0.00358121
	GO:0046910	pectinesterase inhibitor activity	molecular_function	molecular function regulator	11	9898	14	37213	0.785714	7.41106e-05	0.00442985
	GO:0007017	microtubule-based process	biological_process	cellular process	29	5976	59	23253	0.491525	9.07301e-05	0.00532283
	GO:0035673	oligopeptide transmembrane transporter activity	molecular_function	transporter activity	23	9898	42	37213	0.547619	0.000101686	0.0058571
	GO:0003700	DNA-binding transcription factor activity	molecular_function	transcription regulator activity	267	9898	824	37213	0.324029	0.000106292	0.00601311
	GO:0071949	FAD binding	molecular_function	binding	52	9898	123	37213	0.422764	0.000118064	0.00656185
	GO:0006986	response to unfolded protein	biological_process	response to stimulus	12	5976	17	23253	0.705882	0.000132638	0.0072448
	GO:0042026	protein refolding	biological_process	cellular process	33	5976	72	23253	0.458333	0.000172035	0.00923738
	GO:0016887	ATPase activity	molecular_function	catalytic activity	199	9898	600	37213	0.331667	0.000192939	0.0101872
	GO:0016491	oxidoreductase activity	molecular_function	catalytic activity	287	9898	900	37213	0.318889	0.000202123	0.0104972
	GO:0015333	peptide:proton symporter activity	molecular_function	transporter activity	20	9898	36	37213	0.555556	0.000220542	0.0110901
	GO:1904680	peptide transmembrane transporter activity	molecular_function	transporter activity	20	9898	36	37213	0.555556	0.000220542	0.0110901
	GO:0030968	endoplasmic reticulum unfolded protein response	biological_process	regulation of biological process	13	5976	20	23253	0.65	0.00024644	0.0120111
	GO:0042542	response to hydrogen peroxide	biological_process	response to stimulus	13	5976	20	23253	0.65	0.00024644	0.0120111
	GO:0046658	anchored component of plasma membrane	cellular_component	cellular anatomical entity	25	6674	49	24949	0.510204	0.000253654	0.0121754
	GO:0005200	structural constituent of cytoskeleton	molecular_function	structural molecule activity	26	9898	52	37213	0.5	0.000265519	0.0125547
	GO:0005874	microtubule	cellular_component	cellular anatomical entity	81	6674	215	24949	0.376744	0.000285047	0.0132798
	GO:0005615	extracellular space	cellular_component	cellular anatomical entity	17	6674	29	24949	0.586207	0.000294979	0.0133924
	GO:0006108	malate metabolic process	biological_process	cellular process	15	5976	25	23253	0.6	0.000295919	0.0133924
	GO:0034620	cellular response to unfolded protein	biological_process	response to stimulus	12	5976	18	23253	0.666667	0.000304578	0.0135902
	GO:0046556	alpha-L-arabinofuranosidase activity	molecular_function	catalytic activity	16	9898	27	37213	0.592593	0.000350256	0.0154113
	GO:0006529	asparagine biosynthetic process	biological_process	cellular process	11	5976	16	23253	0.6875	0.000369029	0.0160149
	GO:0000302	response to reactive oxygen species	biological_process	response to stimulus	10	5976	14	23253	0.714286	0.000434264	0.0185912
	GO:0005871	kinesin complex	cellular_component	protein-containing complex	19	6674	35	24949	0.542857	0.000505742	0.0212122
	GO:0051259	protein complex oligomerization	biological_process	cellular process	8	5976	10	23253	0.8	0.000508878	0.0212122
	GO:0042742	defense response to bacterium	biological_process	interspecies interaction between organisms	15	5976	26	23253	0.576923	0.000533598	0.0219537
	GO:0004560	alpha-L-fucosidase activity	molecular_function	catalytic activity	14	9898	23	37213	0.608696	0.000564218	0.0226259
	GO:0016125	sterol metabolic process	biological_process	metabolic process	24	5976	50	23253	0.48	0.000559286	0.0226259
	GO:0005764	lysosome	cellular_component	cellular anatomical entity	10	6674	14	24949	0.714286	0.00061724	0.0244427
	GO:0000062	fatty-acyl-CoA binding	molecular_function	binding	8	9898	10	37213	0.8	0.000656913	0.0250735
	GO:0045300	acyl-[acyl-carrier-protein] desaturase activity	molecular_function	catalytic activity	8	9898	10	37213	0.8	0.000656913	0.0250735
	GO:0071555	cell wall organization	biological_process	cellular process	83	5976	235	23253	0.353191	0.000645455	0.0250735
	GO:0051879	Hsp90 protein binding	molecular_function	binding	13	9898	21	37213	0.619048	0.000710812	0.0268078
	GO:0102483	scopolin beta-glucosidase activity	molecular_function	catalytic activity	22	9898	44	37213	0.5	0.000773047	0.0288119
	GO:0004601	peroxidase activity	molecular_function	catalytic activity	60	9898	156	37213	0.384615	0.000785791	0.0288417
	GO:0006891	intra-Golgi vesicle-mediated transport	biological_process	cellular process	24	5976	51	23253	0.470588	0.000801159	0.0288417
	GO:0016639	oxidoreductase activity, acting on the CH-NH2 group of donors, NAD or NADP as acceptor	molecular_function	catalytic activity	15	9898	26	37213	0.576923	0.000794552	0.0288417
	GO:0046872	metal ion binding	molecular_function	binding	778	9898	2663	37213	0.292152	0.00089361	0.0318085
	GO:0005506	iron ion binding	molecular_function	binding	219	9898	686	37213	0.319242	0.000998401	0.0348837
	GO:0009269	response to desiccation	biological_process	response to stimulus	10	5976	15	23253	0.666667	0.00100202	0.0348837
	GO:0005516	calmodulin binding	molecular_function	binding	52	9898	133	37213	0.390977	0.0011019	0.0375358
	GO:0016844	strictosidine synthase activity	molecular_function	catalytic activity	11	9898	17	37213	0.647059	0.00110044	0.0375358
	GO:0004471	malate dehydrogenase (decarboxylating) (NAD+) activity	molecular_function	catalytic activity	19	9898	37	37213	0.513514	0.00115484	0.0389205
	GO:0006869	lipid transport	biological_process	localization	27	5976	61	23253	0.442623	0.00125462	0.0418383
	GO:0004252	serine-type endopeptidase activity	molecular_function	catalytic activity	108	9898	314	37213	0.343949	0.00132983	0.0438845
	GO:0055085	transmembrane transport	biological_process	localization	115	5976	349	23253	0.329513	0.0013874	0.0453121
	GO:0016310	phosphorylation	biological_process	metabolic process	8	5976	11	23253	0.727273	0.00144325	0.0466551
	GO:0005997	xylulose metabolic process	biological_process	metabolic process	6	5976	7	23253	0.857143	0.00157002	0.0497382
	GO:0034440	lipid oxidation	biological_process	metabolic process	6	5976	7	23253	0.857143	0.00157002	0.0497382
SY3 vs. SY2	GO:0051082	unfolded protein binding	molecular_function	binding	96	2981	249	37213	0.385542	4.1755e-41	6.94803e-38
	GO:0006457	protein folding	biological_process	cellular process	86	1771	297	23253	0.289562	2.83267e-28	2.35678e-25
	GO:0031072	heat shock protein binding	molecular_function	binding	29	2981	56	37213	0.517857	1.21537e-17	6.74126e-15
	GO:0009408	response to heat	biological_process	response to stimulus	29	1771	59	23253	0.491525	1.86119e-17	7.74255e-15
	GO:0020037	heme binding	molecular_function	binding	112	2981	607	37213	0.184514	6.57381e-17	2.18776e-14
	GO:0005576	extracellular region	cellular_component	cellular anatomical entity	65	1880	283	24949	0.229682	2.97322e-16	8.24573e-14
	GO:0042026	protein refolding	biological_process	cellular process	30	1771	72	23253	0.416667	1.57117e-15	3.7349e-13
	GO:0004497	monooxygenase activity	molecular_function	catalytic activity	77	2981	383	37213	0.201044	4.73633e-14	9.85157e-12
	GO:0031408	oxylipin biosynthetic process	biological_process	metabolic process	21	1771	40	23253	0.525	9.3747e-14	1.73328e-11
	GO:0016747	transferase activity, transferring acyl groups other than amino-acyl groups	molecular_function	catalytic activity	41	2981	143	37213	0.286713	2.91317e-13	4.84752e-11
	GO:0004553	hydrolase activity, hydrolyzing O-glycosyl compounds	molecular_function	catalytic activity	74	2981	383	37213	0.193211	1.16125e-12	1.75666e-10
	GO:0005618	cell wall	cellular_component	cellular anatomical entity	47	1880	201	24949	0.233831	1.93122e-12	2.67796e-10
	GO:0051085	chaperone cofactor-dependent protein refolding	biological_process	cellular process	19	1771	37	23253	0.513514	2.40554e-12	3.07909e-10
	GO:0006986	response to unfolded protein	biological_process	response to stimulus	13	1771	17	23253	0.764706	4.95477e-12	5.8891e-10
	GO:0034620	cellular response to unfolded protein	biological_process	response to stimulus	13	1771	18	23253	0.722222	1.6586e-11	1.83994e-09
	GO:0048046	apoplast	cellular_component	cellular anatomical entity	36	1880	138	24949	0.26087	2.63322e-11	2.73855e-09
	GO:0043565	sequence-specific DNA binding	molecular_function	binding	73	2981	412	37213	0.177184	1.13161e-10	1.10765e-08
	GO:0010411	xyloglucan metabolic process	biological_process	cellular process	21	1771	54	23253	0.388889	1.31203e-10	1.2129e-08
	GO:0030246	carbohydrate binding	molecular_function	binding	63	2981	346	37213	0.182081	6.73912e-10	5.90205e-08
	GO:0042546	cell wall biogenesis	biological_process	cellular process	19	1771	49	23253	0.387755	1.05554e-09	8.7821e-08
	GO:0016702	oxidoreductase activity, acting on single donors with incorporation of molecular oxygen, incorporation of two atoms of oxygen	molecular_function	catalytic activity	23	2981	69	37213	0.333333	1.78472e-09	1.41418e-07
	GO:0055085	transmembrane transport	biological_process	localization	60	1771	349	23253	0.17192	2.15366e-09	1.62895e-07
	GO:0005199	structural constituent of cell wall	molecular_function	structural molecule activity	13	2981	23	37213	0.565217	2.89722e-09	2.09608e-07
	GO:0051787	misfolded protein binding	molecular_function	binding	14	2981	27	37213	0.518519	3.20336e-09	2.22099e-07
	GO:0019538	protein metabolic process	biological_process	metabolic process	14	1771	29	23253	0.482759	5.46606e-09	3.60119e-07
	GO:0034605	cellular response to heat	biological_process	cellular process	17	1771	43	23253	0.395349	5.62685e-09	3.60119e-07
	GO:0008447	L-ascorbate oxidase activity	molecular_function	catalytic activity	12	2981	21	37213	0.571429	1.01124e-08	6.00967e-07
	GO:0051879	Hsp90 protein binding	molecular_function	binding	12	2981	21	37213	0.571429	1.01124e-08	6.00967e-07
	GO:0005975	carbohydrate metabolic process	biological_process	metabolic process	98	1771	724	23253	0.135359	1.68025e-08	9.64116e-07
	GO:0042744	hydrogen peroxide catabolic process	biological_process	metabolic process	26	1771	100	23253	0.26	1.95027e-08	1.08175e-06
	GO:0044183	protein folding chaperone	molecular_function	protein folding chaperone	13	2981	27	37213	0.481481	3.73902e-08	2.00701e-06
	GO:0051259	protein complex oligomerization	biological_process	cellular process	8	1771	10	23253	0.8	4.36695e-08	2.27081e-06
	GO:0003700	DNA-binding transcription factor activity	molecular_function	transcription regulator activity	111	2981	824	37213	0.134709	4.79521e-08	2.41795e-06
	GO:0016762	xyloglucan:xyloglucosyl transferase activity	molecular_function	catalytic activity	18	2981	52	37213	0.346154	5.26422e-08	2.57637e-06
	GO:0006556	S-adenosylmethionine biosynthetic process	biological_process	metabolic process	7	1771	8	23253	0.875	1.09816e-07	5.22096e-06
	GO:0016705	oxidoreductase activity, acting on paired donors, with incorporation or reduction of molecular oxygen	molecular_function	catalytic activity	79	2981	537	37213	0.147114	1.16041e-07	5.36368e-06
	GO:0015267	channel activity	molecular_function	transporter activity	18	2981	56	37213	0.321429	1.91895e-07	8.40297e-06
	GO:0045735	nutrient reservoir activity	molecular_function	nutrient reservoir activity	16	2981	45	37213	0.355556	1.8837e-07	8.40297e-06
	GO:0043621	protein self-association	molecular_function	binding	8	2981	11	37213	0.727273	2.22415e-07	9.48972e-06
	GO:0009800	cinnamic acid biosynthetic process	biological_process	metabolic process	9	1771	15	23253	0.6	2.77395e-07	1.15396e-05
	GO:0061408	positive regulation of transcription from RNA polymerase II promoter in response to heat stress	biological_process	metabolic process	14	1771	38	23253	0.368421	3.54212e-07	1.43758e-05
	GO:0006730	one-carbon metabolic process	biological_process	metabolic process	13	1771	33	23253	0.393939	3.74005e-07	1.48177e-05
	GO:0045548	phenylalanine ammonia-lyase activity	molecular_function	catalytic activity	9	2981	15	37213	0.6	4.30081e-07	1.66431e-05
	GO:0043618	regulation of transcription from RNA polymerase II promoter in response to stress	biological_process	regulation of biological process	14	1771	39	23253	0.358974	5.13891e-07	1.94344e-05
	GO:0009738	abscisic acid-activated signaling pathway	biological_process	signaling	13	1771	34	23253	0.382353	5.63323e-07	2.08304e-05
	GO:0042542	response to hydrogen peroxide	biological_process	response to stimulus	10	1771	20	23253	0.5	5.81714e-07	2.10429e-05
	GO:0004478	methionine adenosyltransferase activity	molecular_function	catalytic activity	7	2981	9	37213	0.777778	6.54961e-07	2.31884e-05
	GO:0004601	peroxidase activity	molecular_function	catalytic activity	32	2981	156	37213	0.205128	6.84199e-07	2.37189e-05
	GO:0005506	iron ion binding	molecular_function	binding	92	2981	686	37213	0.134111	7.97069e-07	2.70678e-05
	GO:0003838	sterol 24-C-methyltransferase activity	molecular_function	catalytic activity	9	2981	16	37213	0.5625	9.12697e-07	3.03746e-05
	GO:0045492	xylan biosynthetic process	biological_process	metabolic process	10	1771	21	23253	0.47619	1.03452e-06	3.37537e-05
	GO:0003849	3-deoxy-7-phosphoheptulonate synthase activity	molecular_function	catalytic activity	7	2981	10	37213	0.7	2.03087e-06	6.49877e-05
	GO:0000302	response to reactive oxygen species	biological_process	response to stimulus	8	1771	14	23253	0.571429	2.20626e-06	6.92684e-05
	GO:0030001	metal ion transport	biological_process	localization	22	1771	96	23253	0.229167	2.40858e-06	7.42201e-05
	GO:0016758	transferase activity, transferring hexosyl groups	molecular_function	catalytic activity	32	2981	168	37213	0.190476	3.68391e-06	0.000111455
	GO:0004560	alpha-L-fucosidase activity	molecular_function	catalytic activity	10	2981	23	37213	0.434783	4.627e-06	0.000137488
	GO:0007017	microtubule-based process	biological_process	cellular process	16	1771	59	23253	0.271186	5.64302e-06	0.000164737
	GO:0009651	response to salt stress	biological_process	response to stimulus	12	1771	35	23253	0.342857	5.8544e-06	0.000167961
	GO:0016210	naringenin-chalcone synthase activity	molecular_function	catalytic activity	6	2981	8	37213	0.75	6.39044e-06	0.000180232
	GO:0005200	structural constituent of cytoskeleton	molecular_function	structural molecule activity	15	2981	52	37213	0.288462	8.94324e-06	0.000248026
	GO:0006979	response to oxidative stress	biological_process	response to stimulus	30	1771	168	23253	0.178571	9.95413e-06	0.000267156
	GO:0046658	anchored component of plasma membrane	cellular_component	cellular anatomical entity	14	1880	49	24949	0.285714	9.89233e-06	0.000267156
	GO:0006559	L-phenylalanine catabolic process	biological_process	cellular process	10	1771	26	23253	0.384615	1.09364e-05	0.00028886
	GO:0009664	plant-type cell wall organization	biological_process	cellular process	12	1771	37	23253	0.324324	1.12624e-05	0.000292823
	GO:0051213	dioxygenase activity	molecular_function	catalytic activity	29	2981	156	37213	0.185897	1.66783e-05	0.000426964
	GO:0006952	defense response	biological_process	response to stimulus	25	1771	132	23253	0.189394	1.89544e-05	0.000477881
	GO:0071555	cell wall organization	biological_process	cellular process	37	1771	235	23253	0.157447	1.95763e-05	0.000486194
	GO:0005507	copper ion binding	molecular_function	binding	26	2981	134	37213	0.19403	2.05944e-05	0.000503958
	GO:0005337	nucleoside transmembrane transporter activity	molecular_function	transporter activity	14	2981	50	37213	0.28	2.57037e-05	0.00061987
	GO:0016788	hydrolase activity, acting on ester bonds	molecular_function	catalytic activity	25	2981	129	37213	0.193798	3.00543e-05	0.000714435
	GO:0004568	chitinase activity	molecular_function	catalytic activity	8	2981	18	37213	0.444444	3.53262e-05	0.000827926
	GO:0034663	endoplasmic reticulum chaperone complex	cellular_component	protein-containing complex	5	1880	7	24949	0.714286	4.46141e-05	0.00103108
	GO:0000978	RNA polymerase II cis-regulatory region sequence-specific DNA binding	molecular_function	binding	15	2981	59	37213	0.254237	4.6588e-05	0.00106195
	GO:0010427	abscisic acid binding	molecular_function	binding	10	2981	29	37213	0.344828	5.17956e-05	0.0011647
	GO:0045493	xylan catabolic process	biological_process	cellular process	7	1771	15	23253	0.466667	5.47295e-05	0.00121427
	GO:0003988	acetyl-CoA C-acyltransferase activity	molecular_function	catalytic activity	5	2981	7	37213	0.714286	6.01678e-05	0.00131736
	GO:0008061	chitin binding	molecular_function	binding	7	2981	15	37213	0.466667	7.59596e-05	0.00164152
	GO:0004756	selenide, water dikinase activity	molecular_function	catalytic activity	6	2981	11	37213	0.545455	8.53011e-05	0.00181976
	GO:0004857	enzyme inhibitor activity	molecular_function	molecular function regulator	15	2981	62	37213	0.241935	8.64098e-05	0.00182007
	GO:0004252	serine-type endopeptidase activity	molecular_function	catalytic activity	45	2981	314	37213	0.143312	0.000105429	0.00216586
	GO:0051087	chaperone binding	molecular_function	binding	15	2981	63	37213	0.238095	0.00010508	0.00216586
	GO:0006458	'de novo' protein folding	biological_process	cellular process	6	1771	12	23253	0.5	0.000119678	0.00239932
	GO:0006725	cellular aromatic compound metabolic process	biological_process	cellular process	6	1771	12	23253	0.5	0.000119678	0.00239932
	GO:0006032	chitin catabolic process	biological_process	metabolic process	7	1771	17	23253	0.411765	0.000144368	0.00282622
	GO:0009423	chorismate biosynthetic process	biological_process	metabolic process	7	1771	17	23253	0.411765	0.000144368	0.00282622
	GO:0004013	adenosylhomocysteinase activity	molecular_function	catalytic activity	5	2981	8	37213	0.625	0.000149797	0.00289839
	GO:0016701	oxidoreductase activity, acting on single donors with incorporation of molecular oxygen	molecular_function	catalytic activity	6	2981	12	37213	0.5	0.000159001	0.00304112
	GO:0046556	alpha-L-arabinofuranosidase activity	molecular_function	catalytic activity	9	2981	27	37213	0.333333	0.000165943	0.00313783
	GO:0008483	transaminase activity	molecular_function	catalytic activity	16	2981	73	37213	0.219178	0.000178299	0.00333359
	GO:0006629	lipid metabolic process	biological_process	metabolic process	28	1771	178	23253	0.157303	0.000193881	0.00354525
	GO:0044548	S100 protein binding	molecular_function	binding	4	2981	5	37213	0.8	0.000192357	0.00354525
	GO:0004864	protein phosphatase inhibitor activity	molecular_function	molecular function regulator	10	2981	34	37213	0.294118	0.000233971	0.00423182
	GO:0008152	metabolic process	biological_process	metabolic process	15	1771	72	23253	0.208333	0.000290032	0.00518938
	GO:0019139	cytokinin dehydrogenase activity	molecular_function	catalytic activity	7	2981	18	37213	0.388889	0.000302975	0.00536331
	GO:0003871	5-methyltetrahydropteroyltriglutamate-homocysteine S-methyltransferase activity	molecular_function	catalytic activity	5	2981	9	37213	0.555556	0.000314716	0.00539884
	GO:0008271	secondary active sulfate transmembrane transporter activity	molecular_function	transporter activity	12	2981	48	37213	0.25	0.000311004	0.00539884
	GO:0052747	sinapyl alcohol dehydrogenase activity	molecular_function	catalytic activity	5	2981	9	37213	0.555556	0.000314716	0.00539884
	GO:0042555	MCM complex	cellular_component	protein-containing complex	6	1880	14	24949	0.428571	0.000321297	0.00545549
	GO:0045041	protein import into mitochondrial intermembrane space	biological_process	localization	6	1771	14	23253	0.428571	0.000340427	0.00572192
	GO:0038023	signaling receptor activity	molecular_function	molecular transducer activity	10	2981	36	37213	0.277778	0.000391158	0.00650887
	GO:0031428	box C/D snoRNP complex	cellular_component	cellular anatomical entity	4	1880	6	24949	0.666667	0.000425995	0.00690222
	GO:0034098	VCP-NPL4-UFD1 AAA ATPase complex	cellular_component	cellular anatomical entity	4	1880	6	24949	0.666667	0.000425995	0.00690222
	GO:0097255	R2TP complex	cellular_component	protein-containing complex	3	1880	3	24949	1	0.000427241	0.00690222
	GO:0010124	phenylacetate catabolic process	biological_process	metabolic process	3	1771	3	23253	1	0.000441102	0.00690315
	GO:0010143	cutin biosynthetic process	biological_process	metabolic process	4	1771	6	23253	0.666667	0.000443893	0.00690315
	GO:0048471	perinuclear region of cytoplasm	cellular_component	cellular anatomical entity	5	1880	10	24949	0.5	0.000441437	0.00690315
	GO:1901671	positive regulation of superoxide dismutase activity	biological_process	biological regulation	3	1771	3	23253	1	0.000441102	0.00690315
	GO:0004038	allantoinase activity	molecular_function	catalytic activity	3	2981	3	37213	1	0.00051357	0.00763018
	GO:0043139	5'-3' DNA helicase activity	molecular_function	catalytic activity	3	2981	3	37213	1	0.00051357	0.00763018
	GO:0046914	transition metal ion binding	molecular_function	binding	3	2981	3	37213	1	0.00051357	0.00763018
	GO:0047215	indole-3-acetate beta-glucosyltransferase activity	molecular_function	catalytic activity	3	2981	3	37213	1	0.00051357	0.00763018
	GO:0047305	(R)-3-amino-2-methylpropionate-pyruvate transaminase activity	molecular_function	catalytic activity	3	2981	3	37213	1	0.00051357	0.00763018
	GO:0102483	scopolin beta-glucosidase activity	molecular_function	catalytic activity	11	2981	44	37213	0.25	0.000548605	0.00807857
	GO:0015631	tubulin binding	molecular_function	binding	5	2981	10	37213	0.5	0.000587825	0.00858018
	GO:0008198	ferrous iron binding	molecular_function	binding	6	2981	15	37213	0.4	0.000697728	0.0100088
	GO:0016920	pyroglutamyl-peptidase activity	molecular_function	catalytic activity	6	2981	15	37213	0.4	0.000697728	0.0100088
	GO:0045490	pectin catabolic process	biological_process	metabolic process	14	1771	72	23253	0.194444	0.000945103	0.0134415
	GO:0080156	mitochondrial mRNA modification	biological_process	metabolic process	4	1771	7	23253	0.571429	0.000973111	0.0137225
	GO:0030599	pectinesterase activity	molecular_function	catalytic activity	14	2981	69	37213	0.202899	0.00100286	0.0139581
	GO:0045551	cinnamyl-alcohol dehydrogenase activity	molecular_function	catalytic activity	5	2981	11	37213	0.454545	0.0010066	0.0139581
	GO:0016998	cell wall macromolecule catabolic process	biological_process	metabolic process	6	1771	17	23253	0.352941	0.00114972	0.015811
	GO:0009058	biosynthetic process	biological_process	metabolic process	26	1771	183	23253	0.142077	0.00152553	0.0208072
	GO:0000256	allantoin catabolic process	biological_process	metabolic process	3	1771	4	23253	0.75	0.00166378	0.0217994
	GO:0005874	microtubule	cellular_component	cellular anatomical entity	29	1880	215	24949	0.134884	0.00163582	0.0217994
	GO:0043066	negative regulation of apoptotic process	biological_process	regulation of biological process	3	1771	4	23253	0.75	0.00166378	0.0217994
	GO:0071456	cellular response to hypoxia	biological_process	response to stimulus	3	1771	4	23253	0.75	0.00166378	0.0217994
	GO:1903298	negative regulation of hypoxia-induced intrinsic apoptotic signaling pathway	biological_process	response to stimulus	3	1771	4	23253	0.75	0.00166378	0.0217994
	GO:0016798	hydrolase activity, acting on glycosyl bonds	molecular_function	catalytic activity	10	2981	43	37213	0.232558	0.00176147	0.0228991
	GO:0016491	oxidoreductase activity	molecular_function	catalytic activity	97	2981	900	37213	0.107778	0.00177539	0.0229011
	GO:0007005	mitochondrion organization	biological_process	cellular process	4	1771	8	23253	0.5	0.00182884	0.0232305
	GO:0032875	regulation of DNA endoreduplication	biological_process	metabolic process	4	1771	8	23253	0.5	0.00182884	0.0232305
	GO:0008453	alanine-glyoxylate transaminase activity	molecular_function	catalytic activity	3	2981	4	37213	0.75	0.00193097	0.0241589
	GO:0051119	sugar transmembrane transporter activity	molecular_function	transporter activity	3	2981	4	37213	0.75	0.00193097	0.0241589
	GO:0015250	water channel activity	molecular_function	transporter activity	4	2981	8	37213	0.5	0.00221087	0.0274075
	GO:0042545	cell wall modification	biological_process	cellular process	12	1771	62	23253	0.193548	0.00222356	0.0274075
	GO:0008970	phospholipase A1 activity	molecular_function	catalytic activity	5	2981	13	37213	0.384615	0.00244751	0.0290904
	GO:0033897	ribonuclease T2 activity	molecular_function	catalytic activity	5	2981	13	37213	0.384615	0.00244751	0.0290904
	GO:0047172	shikimate O-hydroxycinnamoyltransferase activity	molecular_function	catalytic activity	5	2981	13	37213	0.384615	0.00244751	0.0290904
	GO:0052739	phosphatidylserine 1-acylhydrolase activity	molecular_function	catalytic activity	5	2981	13	37213	0.384615	0.00244751	0.0290904
	GO:0052740	1-acyl-2-lysophosphatidylserine acylhydrolase activity	molecular_function	catalytic activity	5	2981	13	37213	0.384615	0.00244751	0.0290904
	GO:0000226	microtubule cytoskeleton organization	biological_process	cellular process	12	1771	64	23253	0.1875	0.00293659	0.034371
	GO:0030968	endoplasmic reticulum unfolded protein response	biological_process	regulation of biological process	6	1771	20	23253	0.3	0.00295376	0.034371
	GO:0045330	aspartyl esterase activity	molecular_function	catalytic activity	12	2981	61	37213	0.196721	0.00294669	0.034371
	GO:0004748	ribonucleoside-diphosphate reductase activity, thioredoxin disulfide as acceptor	molecular_function	catalytic activity	5	2981	14	37213	0.357143	0.00355778	0.0411121
	GO:0008422	beta-glucosidase activity	molecular_function	catalytic activity	15	2981	87	37213	0.172414	0.00367132	0.0421316
	GO:0006267	pre-replicative complex assembly involved in nuclear cell cycle DNA replication	biological_process	metabolic process	3	1771	5	23253	0.6	0.00392317	0.0432328
	GO:0009395	phospholipid catabolic process	biological_process	metabolic process	3	1771	5	23253	0.6	0.00392317	0.0432328
	GO:0009627	systemic acquired resistance	biological_process	response to stimulus	3	1771	5	23253	0.6	0.00392317	0.0432328
	GO:0009986	cell surface	cellular_component	cellular anatomical entity	3	1880	5	24949	0.6	0.00380472	0.0432328
	GO:0045037	protein import into chloroplast stroma	biological_process	localization	3	1771	5	23253	0.6	0.00392317	0.0432328
	GO:0046373	L-arabinose metabolic process	biological_process	metabolic process	6	1771	21	23253	0.285714	0.00387195	0.0432328
	GO:0006694	steroid biosynthetic process	biological_process	metabolic process	8	1771	35	23253	0.228571	0.00408714	0.0447434
	GO:0008892	guanine deaminase activity	molecular_function	catalytic activity	3	2981	5	37213	0.6	0.0045389	0.0493642

## Sheet: S6
	Table S6. Significantly enriched KEGG pathway of different samples
Sample	Pathway	Ko pathway	Gene number
SY1 vs. CA	Flavonoid biosynthesis	Ko00941	100
	Circadian rhythm-plant	Ko04712	111
	Flavone and flavonol biosynthesis	Ko00944	48
	Plant hormone signal reansduction	Ko04075	376
	Fatty acid degradation	Ko00071	95
	Phenylpropanoid biosynthesis	Ko00940	277
SY2 vs. SY1	Phenylpropanoid biosynthesis	Ko00940	327
	Flavonoid biosynthesis	Ko00941	105
	Cyanoamino acid metabolism	Ko00460	154
	Fatty acid degradation	Ko00071	102
	Alpha-Linolenic acid metabolism	Ko00592	93
	Carbon fixation in photosynthetic organism	Ko00710	137
	Glycosaminoglycan degradation	Ko00531	75
	Flavone and flavonol biosynthesis	Ko00944	44
	Fatty acid metabolism	Ko01212	107
	Cysteine and methionine metabolism	Ko00270	158
	Linoleic acid metabolism	Ko00591	43
	Carbon metabolism	Ko01200	400
	Glycolysis/Gluconeogenesis	Ko00010	187
	Biosynthesis of unsaturated fatty acids	Ko01040	41
	Arginine biosynthesis	Ko00220	59
	Glycerolipid metabolism	Ko00561	124
	C5-Branched dibasic acid metabolism	Ko00660	18
SY3 vs. SY2	Phenylpropanoid biosynthesis	Ko00940	161
	Flavonoid biosynthesis	Ko00941	58
	Protein processing in endoplasmic reticulum	Ko04141	163
	Linoleic acid metabolism	Ko00591	27
	Glycosaminoglycan degradation	Ko00531	38
	Steroid biosynthesis	Ko00100	30
	Flavone and flavonol biosynthesis	Ko00944	22
	Cyanoamino acid metabolism	Ko00460	58
	Plant hormone signal transduction	Ko04075	133
	Cysteine methionine metabolism	Ko00270	62
	Circadian rhythm-plant	Ko04712	42
	Glycosphingolipid biosynthesis-ganglio series	Ko00604	24
	Alpha-Linolenic acid metabolism	Ko00592	35
	Other glycan degradation	Ko00511	39
	RNA degradation	Ko03018	98
	Ribosome biogenesis in eukaryotes	Ko03008	63
	Glutathione metabolism	Ko00480	39

## Sheet: S7
		Table S7 DEGs enrichement of KEGG during symbiotic germination
Sample name	Gene ID	Pathway Name	Level 1	Level 2	log2(SY1/CA)	Nr
SY1 vs. CA	CL10019.Contig1_All	ko00330//Arginine and proline metabolism;ko01100//Metabolic pathways	Metabolism	Amino acid metabolism;Global and overview maps	2.25613	agmatine deiminase [Phalaenopsis equestris]
	CL10060.Contig1_All	ko01110//Biosynthesis of secondary metabolites;ko01100//Metabolic pathways;ko00740//Riboflavin metabolism	Metabolism	Global and overview maps;Metabolism of cofactors and vitamins	5.88536	Imidazoleglycerol-phosphate dehydratase [Dendrobium catenatum]
	CL10060.Contig2_All	ko01110//Biosynthesis of secondary metabolites;ko00740//Riboflavin metabolism;ko01100//Metabolic pathways	Metabolism	Metabolism of cofactors and vitamins;Global and overview maps	5.17645	Imidazoleglycerol-phosphate dehydratase [Dendrobium catenatum]
	CL10060.Contig3_All	ko01100//Metabolic pathways;ko01110//Biosynthesis of secondary metabolites;ko00740//Riboflavin metabolism	Metabolism	Metabolism of cofactors and vitamins;Global and overview maps	2.24434	Imidazoleglycerol-phosphate dehydratase [Dendrobium catenatum]
	CL10072.Contig1_All	ko04626//Plant-pathogen interaction	Organismal Systems	Environmental adaptation	2.25292	uncharacterized protein LOC110115293 [Dendrobium catenatum]
	CL10095.Contig1_All	ko04075//Plant hormone signal transduction	Environmental Information Processing	Signal transduction	2.97491	probable histidine kinase 5 [Dendrobium catenatum] >PKU76629.1 Histidine kinase 2 [Dendrobium catenatum]
	CL10119.Contig1_All	ko01110//Biosynthesis of secondary metabolites;ko00904//Diterpenoid biosynthesis	Metabolism	Global and overview maps;Metabolism of terpenoids and polyketides	2.05819	gibberellin 2-beta-dioxygenase 8-like [Phalaenopsis equestris]
	CL10121.Contig2_All	ko03410//Base excision repair	Genetic Information Processing	Replication and repair	4.28004	DNA-binding protein MNB1B [Dendrobium catenatum] >PKU76560.1 DNA-binding protein MNB1B [Dendrobium catenatum]
	CL10135.Contig1_All	ko01110//Biosynthesis of secondary metabolites;ko01100//Metabolic pathways;ko00940//Phenylpropanoid biosynthesis	Metabolism	Biosynthesis of other secondary metabolites;Global and overview maps	7.27027	Cytochrome P450 71A1 [Morus notabilis]
	CL10135.Contig2_All	ko01100//Metabolic pathways	Metabolism	Global and overview maps	8.89064	Cytochrome P450 71A1 [Apostasia shenzhenica]
	CL10146.Contig1_All	ko04626//Plant-pathogen interaction;ko04070//Phosphatidylinositol signaling system;ko04016//MAPK signaling pathway - plant	Environmental Information Processing;Organismal Systems	Signal transduction;Environmental adaptation	2.17675	calmodulin-like protein 3 [Dendrobium catenatum] >PKU67268.1 Calmodulin-like protein 4 [Dendrobium catenatum]
	CL10160.Contig1_All	ko04016//MAPK signaling pathway - plant;ko04626//Plant-pathogen interaction	Organismal Systems;Environmental Information Processing	Signal transduction;Environmental adaptation	3.84407	probable inactive leucine-rich repeat receptor kinase XIAO [Dendrobium catenatum] >PKU83726.1 putative LRR receptor-like serine/threonine-protein kinase [Dendrobium catenatum]
	CL10161.Contig2_All	ko01100//Metabolic pathways;ko00480//Glutathione metabolism;ko00240//Pyrimidine metabolism;ko00230//Purine metabolism	Metabolism	Nucleotide metabolism;Metabolism of other amino acids;Global and overview maps	4.30452	ribonucleoside-diphosphate reductase small chain [Dendrobium catenatum] >PKU78626.1 Ribonucleoside-diphosphate reductase small chain [Dendrobium catenatum]
	CL1018.Contig2_All	ko04712//Circadian rhythm - plant	Organismal Systems	Environmental adaptation	2.32924	dof zinc finger protein 5 [Dendrobium catenatum]
	CL1018.Contig3_All	ko04712//Circadian rhythm - plant	Organismal Systems	Environmental adaptation	2.75724	dof zinc finger protein 5 [Dendrobium catenatum]
	CL1019.Contig5_All	ko03015//mRNA surveillance pathway	Genetic Information Processing	Translation	9.28501	phosphatidylinositol transfer protein 3-like isoform X1 [Dendrobium catenatum] >PKU66468.1 Patellin-6 [Dendrobium catenatum]
	CL10193.Contig4_All	ko01110//Biosynthesis of secondary metabolites;ko00905//Brassinosteroid biosynthesis	Metabolism	Metabolism of terpenoids and polyketides;Global and overview maps	2.18851	cytochrome P450 90A1 [Dendrobium catenatum] >PKU84755.1 Cytochrome P450 90A1 [Dendrobium catenatum]
	CL10201.Contig2_All	ko00500//Starch and sucrose metabolism;ko01100//Metabolic pathways;ko01110//Biosynthesis of secondary metabolites	Metabolism	Global and overview maps;Carbohydrate metabolism	2.22139	ACT domain-containing protein ACR6-like isoform X2 [Cymbidium goeringii]
	CL10225.Contig2_All	ko02010//ABC transporters;ko01110//Biosynthesis of secondary metabolites;ko01100//Metabolic pathways;ko00941//Flavonoid biosynthesis	Metabolism;Environmental Information Processing	Membrane transport;Biosynthesis of other secondary metabolites;Global and overview maps	3.958	S-norcoclaurine synthase 1 [Dendrobium catenatum]
	CL10230.Contig1_All	ko03010//Ribosome	Genetic Information Processing	Translation	2.36909	40S ribosomal protein S19-1 [Dendrobium catenatum]
	CL10230.Contig2_All	ko03010//Ribosome	Genetic Information Processing	Translation	2.2643	40S ribosomal protein S19-1-like [Phalaenopsis equestris]
	CL10238.Contig1_All	ko01100//Metabolic pathways	Metabolism	Global and overview maps	2.13484	probable arabinose 5-phosphate isomerase isoform X1 [Dendrobium catenatum] >PKU79657.1 putative arabinose 5-phosphate isomerase [Dendrobium catenatum]
	CL10250.Contig1_All	ko04070//Phosphatidylinositol signaling system;ko04016//MAPK signaling pathway - plant;ko04626//Plant-pathogen interaction	Environmental Information Processing;Organismal Systems	Environmental adaptation;Signal transduction	3.32123	calmodulin-related protein-like [Citrus sinensis]
	CL10271.Contig1_All	ko00052//Galactose metabolism;ko01100//Metabolic pathways;ko00604//Glycosphingolipid biosynthesis - ganglio series;ko00600//Sphingolipid metabolism;ko00531//Glycosaminoglycan degradation;ko00511//Other glycan degradation	Metabolism	Lipid metabolism;Glycan biosynthesis and metabolism;Global and overview maps;Carbohydrate metabolism	4.61616	chloroplast indeterminate-domain 5-like protein isoform X1 [Cymbidium ensifolium]
	CL10271.Contig2_All	ko00511//Other glycan degradation;ko00052//Galactose metabolism;ko01100//Metabolic pathways;ko00531//Glycosaminoglycan degradation;ko00604//Glycosphingolipid biosynthesis - ganglio series;ko00600//Sphingolipid metabolism	Metabolism	Lipid metabolism;Global and overview maps;Carbohydrate metabolism;Glycan biosynthesis and metabolism	4.48049	chloroplast indeterminate-domain 5-like protein isoform X1 [Cymbidium ensifolium]
	CL10287.Contig2_All	ko01212//Fatty acid metabolism;ko01100//Metabolic pathways;ko00062//Fatty acid elongation;ko01040//Biosynthesis of unsaturated fatty acids;ko01110//Biosynthesis of secondary metabolites	Metabolism	Global and overview maps;Lipid metabolism	2.52919	very-long-chain enoyl-CoA reductase [Dendrobium catenatum] >PKU86282.1 Very-long-chain enoyl-CoA reductase [Dendrobium catenatum]
	CL10295.Contig2_All	ko01100//Metabolic pathways;ko00510//N-Glycan biosynthesis	Metabolism	Global and overview maps;Glycan biosynthesis and metabolism	2.03559	ACT domain-containing protein DS12, chloroplastic-like [Phalaenopsis equestris]
	CL10299.Contig1_All	ko00071//Fatty acid degradation;ko01200//Carbon metabolism;ko00010//Glycolysis / Gluconeogenesis;ko00350//Tyrosine metabolism;ko01110//Biosynthesis of secondary metabolites;ko01100//Metabolic pathways	Metabolism	Carbohydrate metabolism;Global and overview maps;Lipid metabolism;Amino acid metabolism	4.98961	alcohol dehydrogenase-like 7 [Dendrobium catenatum] >PKU84730.1 Alcohol dehydrogenase-like 7 [Dendrobium catenatum]
	CL10299.Contig2_All	ko01200//Carbon metabolism;ko00350//Tyrosine metabolism;ko00071//Fatty acid degradation;ko01110//Biosynthesis of secondary metabolites;ko00010//Glycolysis / Gluconeogenesis;ko01100//Metabolic pathways	Metabolism	Amino acid metabolism;Carbohydrate metabolism;Global and overview maps;Lipid metabolism	6.27498	alcohol dehydrogenase-like 7 [Dendrobium catenatum] >PKU84730.1 Alcohol dehydrogenase-like 7 [Dendrobium catenatum]
	CL1030.Contig1_All	ko01110//Biosynthesis of secondary metabolites;ko00904//Diterpenoid biosynthesis;ko01100//Metabolic pathways	Metabolism	Metabolism of terpenoids and polyketides;Global and overview maps	4.81316	LOW QUALITY PROTEIN: gibberellin 20 oxidase 1-B-like [Dendrobium catenatum]
	CL1030.Contig2_All	ko00904//Diterpenoid biosynthesis;ko01100//Metabolic pathways;ko01110//Biosynthesis of secondary metabolites	Metabolism	Global and overview maps;Metabolism of terpenoids and polyketides	3.96568	LOW QUALITY PROTEIN: gibberellin 20 oxidase 1-B-like [Dendrobium catenatum]
	CL10308.Contig1_All	ko00941//Flavonoid biosynthesis;ko01100//Metabolic pathways;ko01110//Biosynthesis of secondary metabolites;ko00940//Phenylpropanoid biosynthesis;ko00945//Stilbenoid, diarylheptanoid and gingerol biosynthesis	Metabolism	Global and overview maps;Biosynthesis of other secondary metabolites	8.62116	shikimate O-hydroxycinnamoyltransferase-like [Dendrobium catenatum]
	CL10309.Contig2_All	ko04144//Endocytosis;ko03040//Spliceosome;ko04141//Protein processing in endoplasmic reticulum	Genetic Information Processing;Cellular Processes	Folding, sorting and degradation;Transport and catabolism;Transcription	9.08654	Putative AC transposase [Dendrobium catenatum]
	CL10327.Contig2_All	ko00965//Betalain biosynthesis;ko04141//Protein processing in endoplasmic reticulum	Metabolism;Genetic Information Processing	Folding, sorting and degradation;Biosynthesis of other secondary metabolites	3.45359	hypothetical protein F0562_000301 [Nyssa sinensis]
	CL10337.Contig1_All	ko04141//Protein processing in endoplasmic reticulum;ko04120//Ubiquitin mediated proteolysis	Genetic Information Processing	Folding, sorting and degradation	3.56801	hypothetical protein F8388_024768 [Cannabis sativa]
	CL1034.Contig1_All	ko00941//Flavonoid biosynthesis;ko01100//Metabolic pathways;ko00360//Phenylalanine metabolism;ko01110//Biosynthesis of secondary metabolites;ko00940//Phenylpropanoid biosynthesis;ko00945//Stilbenoid, diarylheptanoid and gingerol biosynthesis	Metabolism	Global and overview maps;Biosynthesis of other secondary metabolites;Amino acid metabolism	4.43458	putative caffeoyl-CoA O-methyltransferase At1g67980 isoform X1 [Dendrobium catenatum]
	CL1034.Contig3_All	ko00941//Flavonoid biosynthesis;ko00360//Phenylalanine metabolism;ko00940//Phenylpropanoid biosynthesis;ko00945//Stilbenoid, diarylheptanoid and gingerol biosynthesis;ko01100//Metabolic pathways;ko01110//Biosynthesis of secondary metabolites	Metabolism	Global and overview maps;Biosynthesis of other secondary metabolites;Amino acid metabolism	4.10452	putative caffeoyl-CoA O-methyltransferase At1g67980 isoform X1 [Dendrobium catenatum]
	CL1034.Contig5_All	ko00940//Phenylpropanoid biosynthesis;ko00360//Phenylalanine metabolism;ko00941//Flavonoid biosynthesis;ko01110//Biosynthesis of secondary metabolites;ko01100//Metabolic pathways;ko00945//Stilbenoid, diarylheptanoid and gingerol biosynthesis	Metabolism	Global and overview maps;Amino acid metabolism;Biosynthesis of other secondary metabolites	2.2878	putative caffeoyl-CoA O-methyltransferase At1g67980 isoform X1 [Dendrobium catenatum]
	CL1037.Contig3_All	ko04144//Endocytosis	Cellular Processes	Transport and catabolism	2.46657	vacuolar protein sorting-associated protein 32 homolog 2-like [Phalaenopsis equestris] >XP_020584316.1 vacuolar protein sorting-associated protein 32 homolog 2-like [Phalaenopsis equestris] >XP_020584317.1 vacuolar protein sorting-associated protein 32 homolog 2-like [Phalaenopsis equestris]
	CL10375.Contig1_All	ko01100//Metabolic pathways;ko01110//Biosynthesis of secondary metabolites;ko00941//Flavonoid biosynthesis	Metabolism	Global and overview maps;Biosynthesis of other secondary metabolites	3.49134	probable 2-oxoglutarate-dependent dioxygenase At5g05600 [Dendrobium catenatum] >PKU65234.1 Flavonol synthase/flavanone 3-hydroxylase [Dendrobium catenatum]
	CL1039.Contig12_All	ko00562//Inositol phosphate metabolism;ko00053//Ascorbate and aldarate metabolism	Metabolism	Carbohydrate metabolism	3.82265	probable inositol oxygenase [Dendrobium catenatum]
	CL1039.Contig17_All	ko00053//Ascorbate and aldarate metabolism;ko00562//Inositol phosphate metabolism	Metabolism	Carbohydrate metabolism	4.37817	probable inositol oxygenase [Phalaenopsis equestris]
	CL1039.Contig20_All	ko00562//Inositol phosphate metabolism;ko00053//Ascorbate and aldarate metabolism	Metabolism	Carbohydrate metabolism	2.32653	probable inositol oxygenase [Phalaenopsis equestris]
	CL1039.Contig3_All	ko00562//Inositol phosphate metabolism;ko00053//Ascorbate and aldarate metabolism	Metabolism	Carbohydrate metabolism	3.07599	probable inositol oxygenase [Phalaenopsis equestris]
	CL1039.Contig9_All	ko00053//Ascorbate and aldarate metabolism;ko00562//Inositol phosphate metabolism	Metabolism	Carbohydrate metabolism	5.42373	probable inositol oxygenase [Dendrobium catenatum]
	CL10443.Contig2_All	ko00520//Amino sugar and nucleotide sugar metabolism	Metabolism	Carbohydrate metabolism	2.42571	UDP-arabinopyranose mutase 3 [Dendrobium catenatum] >PKU69927.1 UDP-arabinopyranose mutase 3 [Dendrobium catenatum]
	CL10443.Contig3_All	ko00520//Amino sugar and nucleotide sugar metabolism	Metabolism	Carbohydrate metabolism	2.15682	UDP-arabinopyranose mutase 3 [Dendrobium catenatum] >PKU69927.1 UDP-arabinopyranose mutase 3 [Dendrobium catenatum]
	CL10471.Contig3_All	ko04145//Phagosome;ko01100//Metabolic pathways;ko00190//Oxidative phosphorylation	Cellular Processes;Metabolism	Transport and catabolism;Global and overview maps;Energy metabolism	2.09452	PRKR-interacting protein 1-like [Dendrobium catenatum] >PKU66390.1 hypothetical protein MA16_Dca009633 [Dendrobium catenatum]
	CL10486.Contig9_All	ko03013//RNA transport	Genetic Information Processing	Translation	3.51027	uncharacterized protein LOC110099242 [Dendrobium catenatum] >XP_028551948.1 uncharacterized protein LOC110099242 [Dendrobium catenatum] >XP_028551949.1 uncharacterized protein LOC110099242 [Dendrobium catenatum]
	CL10515.Contig4_All	ko04120//Ubiquitin mediated proteolysis	Genetic Information Processing	Folding, sorting and degradation	2.60927	ubiquitin-conjugating enzyme E2 5 [Dendrobium catenatum]
	CL10515.Contig7_All	ko04120//Ubiquitin mediated proteolysis	Genetic Information Processing	Folding, sorting and degradation	2.74826	ubiquitin-conjugating enzyme E2 5 [Dendrobium catenatum]
	CL10570.Contig1_All	ko03020//RNA polymerase	Genetic Information Processing	Transcription	2.04459	lamin-like protein [Dendrobium catenatum] >PKU75064.1 Lamin-like protein [Dendrobium catenatum]
	CL10587.Contig1_All	ko04145//Phagosome	Cellular Processes	Transport and catabolism	5.09048	tubulin alpha-4 chain isoform X1 [Dendrobium catenatum] >XP_020680368.1 tubulin alpha-4 chain isoform X2 [Dendrobium catenatum]
	CL10587.Contig2_All	ko04145//Phagosome	Cellular Processes	Transport and catabolism	4.44571	tubulin alpha chain [Dendrobium catenatum] >PKU60075.1 Tubulin alpha chain [Dendrobium catenatum]
	CL10623.Contig2_All	ko04120//Ubiquitin mediated proteolysis	Genetic Information Processing	Folding, sorting and degradation	2.5371	anaphase-promoting complex subunit 2 isoform X2 [Dendrobium catenatum] >PKU60855.1 Anaphase-promoting complex subunit 2 [Dendrobium catenatum]
	CL10624.Contig1_All	ko04120//Ubiquitin mediated proteolysis;ko03018//RNA degradation;ko04141//Protein processing in endoplasmic reticulum;ko03015//mRNA surveillance pathway;ko03013//RNA transport	Genetic Information Processing	Translation;Folding, sorting and degradation	4.59063	NAC domain-containing protein 22-like [Dendrobium catenatum]
	CL10691.Contig15_All	ko03013//RNA transport	Genetic Information Processing	Translation	3.43438	F-box/kelch-repeat protein At1g67480 isoform X2 [Dendrobium catenatum] >XP_028555420.1 F-box/kelch-repeat protein At1g67480 isoform X1 [Dendrobium catenatum] >XP_028555434.1 F-box/kelch-repeat protein At1g67480 isoform X1 [Dendrobium catenatum] >XP_028555457.1 F-box/kelch-repeat protein At1g67480 isoform X1 [Dendrobium catenatum] >XP_028555480.1 F-box/kelch-repeat protein At1g67480 isoform X1 [De…
	CL10691.Contig2_All	ko03013//RNA transport	Genetic Information Processing	Translation	2.65311	F-box/kelch-repeat protein At1g67480 isoform X2 [Dendrobium catenatum] >XP_028555420.1 F-box/kelch-repeat protein At1g67480 isoform X1 [Dendrobium catenatum] >XP_028555434.1 F-box/kelch-repeat protein At1g67480 isoform X1 [Dendrobium catenatum] >XP_028555457.1 F-box/kelch-repeat protein At1g67480 isoform X1 [Dendrobium catenatum] >XP_028555480.1 F-box/kelch-repeat protein At1g67480 isoform X1 [De…
	CL10713.Contig4_All	ko00620//Pyruvate metabolism;ko01100//Metabolic pathways;ko00710//Carbon fixation in photosynthetic organisms;ko00270//Cysteine and methionine metabolism;ko01200//Carbon metabolism;ko00630//Glyoxylate and dicarboxylate metabolism;ko00020//Citrate cycle (TCA cycle);ko01110//Biosynthesis of secondary metabolites	Metabolism	Amino acid metabolism;Energy metabolism;Global and overview maps;Carbohydrate metabolism	2.49651	oligopeptide transporter 4 [Dendrobium catenatum] >PKU69264.1 Oligopeptide transporter 4 [Dendrobium catenatum]
	CL10713.Contig6_All	ko00620//Pyruvate metabolism;ko00020//Citrate cycle (TCA cycle);ko01100//Metabolic pathways;ko01200//Carbon metabolism;ko00710//Carbon fixation in photosynthetic organisms;ko00270//Cysteine and methionine metabolism;ko00630//Glyoxylate and dicarboxylate metabolism;ko01110//Biosynthesis of secondary metabolites	Metabolism	Carbohydrate metabolism;Energy metabolism;Amino acid metabolism;Global and overview maps	3.08484	Oligopeptide transporter 4 [Apostasia shenzhenica]
	CL10736.Contig1_All	ko04141//Protein processing in endoplasmic reticulum;ko00600//Sphingolipid metabolism;ko01100//Metabolic pathways	Genetic Information Processing;Metabolism	Global and overview maps;Folding, sorting and degradation;Lipid metabolism	3.75016	Transposon Tf2-12 polyprotein [Vitis vinifera]
	CL10762.Contig10_All	ko01100//Metabolic pathways;ko00500//Starch and sucrose metabolism	Metabolism	Carbohydrate metabolism;Global and overview maps	3.71907	probable trehalose-phosphate phosphatase 6 [Dendrobium catenatum] >PKU72419.1 putative trehalose-phosphate phosphatase 6 [Dendrobium catenatum]
	CL10762.Contig6_All	ko00500//Starch and sucrose metabolism;ko01100//Metabolic pathways	Metabolism	Global and overview maps;Carbohydrate metabolism	4.73084	probable trehalose-phosphate phosphatase 6 [Dendrobium catenatum] >PKU72419.1 putative trehalose-phosphate phosphatase 6 [Dendrobium catenatum]
	CL10762.Contig7_All	ko00500//Starch and sucrose metabolism;ko01100//Metabolic pathways	Metabolism	Global and overview maps;Carbohydrate metabolism	3.72298	probable trehalose-phosphate phosphatase 6 [Dendrobium catenatum] >PKU72419.1 putative trehalose-phosphate phosphatase 6 [Dendrobium catenatum]
	CL10762.Contig8_All	ko01100//Metabolic pathways;ko00500//Starch and sucrose metabolism	Metabolism	Global and overview maps;Carbohydrate metabolism	5.57337	probable trehalose-phosphate phosphatase 6 [Dendrobium catenatum] >PKU72419.1 putative trehalose-phosphate phosphatase 6 [Dendrobium catenatum]
	CL10762.Contig9_All	ko00500//Starch and sucrose metabolism;ko01100//Metabolic pathways	Metabolism	Global and overview maps;Carbohydrate metabolism	4.9527	probable trehalose-phosphate phosphatase 6 [Dendrobium catenatum] >PKU72419.1 putative trehalose-phosphate phosphatase 6 [Dendrobium catenatum]
	CL10764.Contig5_All	ko04075//Plant hormone signal transduction	Environmental Information Processing	Signal transduction	2.34825	putative bZIP transcription factor TRAB1-like isoform X2 [Cymbidium ensifolium]
	CL10790.Contig2_All	ko00520//Amino sugar and nucleotide sugar metabolism	Metabolism	Carbohydrate metabolism	2.4218	probable galacturonosyltransferase 7 [Dendrobium catenatum] >PKU70243.1 putative galacturonosyltransferase 7 [Dendrobium catenatum]
	CL1081.Contig2_All	ko01100//Metabolic pathways;ko01110//Biosynthesis of secondary metabolites;ko00941//Flavonoid biosynthesis	Metabolism	Biosynthesis of other secondary metabolites;Global and overview maps	2.30742	protein DOWNY MILDEW RESISTANCE 6 [Phalaenopsis equestris]
	CL10815.Contig2_All	ko03020//RNA polymerase	Genetic Information Processing	Transcription	5.07644	extensin-2-like [Phalaenopsis equestris]
	CL10815.Contig3_All	ko03020//RNA polymerase	Genetic Information Processing	Transcription	2.83171	Putative proline-rich protein 21 [Cajanus cajan]
	CL10815.Contig4_All	ko03020//RNA polymerase	Genetic Information Processing	Transcription	5.68038	hypothetical protein EJ110_NYTH29645 [Nymphaea thermarum]
	CL10815.Contig5_All	ko03020//RNA polymerase	Genetic Information Processing	Transcription	6.88805	hypothetical protein AXF42_Ash000615 [Apostasia shenzhenica]
	CL10815.Contig6_All	ko03020//RNA polymerase	Genetic Information Processing	Transcription	4.13702	extensin-2 [Dendrobium catenatum]
	CL10815.Contig7_All	ko03020//RNA polymerase	Genetic Information Processing	Transcription	4.96276	hypothetical protein CKAN_01156300 [Cinnamomum micranthum f. kanehirae]
	CL10815.Contig8_All	ko03020//RNA polymerase	Genetic Information Processing	Transcription	3.30688	hypothetical protein CKAN_01156300 [Cinnamomum micranthum f. kanehirae]
	CL10815.Contig9_All	ko03020//RNA polymerase	Genetic Information Processing	Transcription	6.04608	hypothetical protein DEO72_LG9g3067 [Vigna unguiculata]
	CL10836.Contig1_All	ko03013//RNA transport	Genetic Information Processing	Translation	2.77203	eukaryotic translation initiation factor 4G-like [Phalaenopsis equestris]
	CL10842.Contig19_All	ko03040//Spliceosome	Genetic Information Processing	Transcription	2.86	intracellular protein transport protein USO1-like [Phalaenopsis equestris] >XP_020581815.1 intracellular protein transport protein USO1-like [Phalaenopsis equestris] >XP_020581824.1 intracellular protein transport protein USO1-like [Phalaenopsis equestris]
	CL10859.Contig2_All	ko04016//MAPK signaling pathway - plant	Environmental Information Processing	Signal transduction	2.79815	mitogen-activated protein kinase kinase 9-like [Dendrobium catenatum] >PKU75679.1 Mitogen-activated protein kinase kinase 5 [Dendrobium catenatum]
	CL10861.Contig1_All	ko00944//Flavone and flavonol biosynthesis;ko01110//Biosynthesis of secondary metabolites;ko00941//Flavonoid biosynthesis	Metabolism	Global and overview maps;Biosynthesis of other secondary metabolites	5.60512	flavonoid-3',5'-hydroxylase 1, partial [Dendrobium hybrid cultivar]
	CL10868.Contig1_All	ko01100//Metabolic pathways;ko00190//Oxidative phosphorylation	Metabolism	Energy metabolism;Global and overview maps	3.79988	cytochrome c oxidase subunit 6a, mitochondrial [Phalaenopsis equestris]
	CL10871.Contig1_All	ko03040//Spliceosome	Genetic Information Processing	Transcription	2.08334	uncharacterized protein LOC110028182 [Phalaenopsis equestris]
	CL10871.Contig2_All	ko03040//Spliceosome	Genetic Information Processing	Transcription	3.83037	uncharacterized protein LOC110099605 [Dendrobium catenatum] >PKU63076.1 hypothetical protein MA16_Dca024905 [Dendrobium catenatum]
	CL10883.Contig1_All	ko00860//Porphyrin and chlorophyll metabolism;ko01110//Biosynthesis of secondary metabolites;ko01100//Metabolic pathways	Metabolism	Global and overview maps;Metabolism of cofactors and vitamins	2.20796	chlorophyll synthase, chloroplastic [Dendrobium catenatum]
	CL10920.Contig1_All	ko00514//Other types of O-glycan biosynthesis	Metabolism	Glycan biosynthesis and metabolism	4.32133	O-glucosyltransferase rumi homolog isoform X1 [Dendrobium catenatum] >PKU63050.1 protein glucosyltransferase [Dendrobium catenatum]
	CL10920.Contig2_All	ko00514//Other types of O-glycan biosynthesis	Metabolism	Glycan biosynthesis and metabolism	3.22857	O-glucosyltransferase rumi homolog isoform X1 [Dendrobium catenatum] >PKU63050.1 protein glucosyltransferase [Dendrobium catenatum]
	CL10921.Contig14_All	ko03015//mRNA surveillance pathway	Genetic Information Processing	Translation	5.77893	cleavage stimulation factor subunit 50 isoform X1 [Phalaenopsis equestris]
	CL10921.Contig25_All	ko03015//mRNA surveillance pathway	Genetic Information Processing	Translation	3.60523	cleavage stimulation factor subunit 50 isoform X1 [Phalaenopsis equestris]
	CL10921.Contig9_All	ko03015//mRNA surveillance pathway	Genetic Information Processing	Translation	5.03804	cleavage stimulation factor subunit 50 isoform X1 [Phalaenopsis equestris]
	CL10943.Contig2_All	ko00640//Propanoate metabolism;ko01200//Carbon metabolism;ko00280//Valine, leucine and isoleucine degradation;ko00190//Oxidative phosphorylation;ko01100//Metabolic pathways;ko00410//beta-Alanine metabolism;ko00600//Sphingolipid metabolism	Metabolism	Energy metabolism;Carbohydrate metabolism;Metabolism of other amino acids;Amino acid metabolism;Global and overview maps;Lipid metabolism	3.41986	protein ALTERED XYLOGLUCAN 4-like, partial [Dendrobium catenatum]
	CL10943.Contig4_All	ko00410//beta-Alanine metabolism;ko01200//Carbon metabolism;ko00600//Sphingolipid metabolism;ko00190//Oxidative phosphorylation;ko01100//Metabolic pathways;ko00280//Valine, leucine and isoleucine degradation;ko00640//Propanoate metabolism	Metabolism	Amino acid metabolism;Energy metabolism;Lipid metabolism;Carbohydrate metabolism;Global and overview maps;Metabolism of other amino acids	2.59674	protein ALTERED XYLOGLUCAN 4-like, partial [Dendrobium catenatum]
	CL10950.Contig2_All	ko03013//RNA transport;ko00190//Oxidative phosphorylation	Genetic Information Processing;Metabolism	Energy metabolism;Translation	2.05051	uncharacterized protein LOC114580414 [Dendrobium catenatum]
	CL10972.Contig1_All	ko00040//Pentose and glucuronate interconversions	Metabolism	Carbohydrate metabolism	3.27562	probable pectate lyase 5 [Dendrobium catenatum] >PKU83400.1 putative pectate lyase 13 [Dendrobium catenatum]
	CL10972.Contig2_All	ko00040//Pentose and glucuronate interconversions	Metabolism	Carbohydrate metabolism	5.69772	probable pectate lyase 8 [Dendrobium catenatum] >PKU72050.1 putative pectate lyase 15 [Dendrobium catenatum]
	CL10990.Contig2_All	ko01100//Metabolic pathways	Metabolism	Global and overview maps	5.40794	geraniol 8-hydroxylase [Dendrobium catenatum] >PKU66140.1 Geraniol 8-hydroxylase [Dendrobium catenatum]
	CL10990.Contig3_All	ko01100//Metabolic pathways	Metabolism	Global and overview maps	2.6685	geraniol 8-hydroxylase [Dendrobium catenatum] >PKU66140.1 Geraniol 8-hydroxylase [Dendrobium catenatum]
	CL10993.Contig1_All	ko00906//Carotenoid biosynthesis;ko01110//Biosynthesis of secondary metabolites;ko00904//Diterpenoid biosynthesis;ko01100//Metabolic pathways	Metabolism	Metabolism of terpenoids and polyketides;Global and overview maps	2.50973	LOW QUALITY PROTEIN: short-chain dehydrogenase reductase 3b-like [Dendrobium catenatum]
	CL10993.Contig2_All	ko00906//Carotenoid biosynthesis;ko00904//Diterpenoid biosynthesis;ko01100//Metabolic pathways;ko01110//Biosynthesis of secondary metabolites	Metabolism	Global and overview maps;Metabolism of terpenoids and polyketides	3.83211	LOW QUALITY PROTEIN: short-chain dehydrogenase reductase 3b-like [Dendrobium catenatum]
	CL10997.Contig3_All	ko01100//Metabolic pathways;ko01110//Biosynthesis of secondary metabolites;ko00940//Phenylpropanoid biosynthesis	Metabolism	Biosynthesis of other secondary metabolites;Global and overview maps	2.78468	hypothetical protein MA16_Dca009310 [Dendrobium catenatum]
	CL1100.Contig1_All	ko01100//Metabolic pathways;ko00603//Glycosphingolipid biosynthesis - globo and isoglobo series;ko00601//Glycosphingolipid biosynthesis - lacto and neolacto series	Metabolism	Glycan biosynthesis and metabolism;Global and overview maps	7.81582	uncharacterized protein At4g19900-like [Dendrobium catenatum] >PKU60121.1 Uncharacterized protein MA16_Dca025364 [Dendrobium catenatum]
	CL11008.Contig1_All	ko02010//ABC transporters	Environmental Information Processing	Membrane transport	6.01506	ABC transporter B family member 11 [Dendrobium catenatum] >PKU78762.1 ABC transporter B family member 11 [Dendrobium catenatum]
	CL11008.Contig3_All	ko02010//ABC transporters	Environmental Information Processing	Membrane transport	4.54882	LOW QUALITY PROTEIN: ABC transporter B family member 21-like [Phalaenopsis equestris]
	CL11008.Contig4_All	ko02010//ABC transporters	Environmental Information Processing	Membrane transport	5.89873	LOW QUALITY PROTEIN: ABC transporter B family member 21-like [Phalaenopsis equestris]
	CL11008.Contig5_All	ko02010//ABC transporters	Environmental Information Processing	Membrane transport	4.61436	LOW QUALITY PROTEIN: ABC transporter B family member 21-like [Phalaenopsis equestris]
	CL11032.Contig1_All	ko00051//Fructose and mannose metabolism;ko00710//Carbon fixation in photosynthetic organisms;ko00030//Pentose phosphate pathway;ko00010//Glycolysis / Gluconeogenesis;ko01230//Biosynthesis of amino acids;ko01200//Carbon metabolism;ko01110//Biosynthesis of secondary metabolites;ko01100//Metabolic pathways	Metabolism	Energy metabolism;Global and overview maps;Carbohydrate metabolism	4.20429	heavy metal-associated isoprenylated plant protein 39 isoform X2 [Dendrobium catenatum]
	CL11032.Contig2_All	ko00030//Pentose phosphate pathway;ko00710//Carbon fixation in photosynthetic organisms;ko00051//Fructose and mannose metabolism;ko01110//Biosynthesis of secondary metabolites;ko00010//Glycolysis / Gluconeogenesis;ko01100//Metabolic pathways;ko01230//Biosynthesis of amino acids;ko01200//Carbon metabolism	Metabolism	Global and overview maps;Energy metabolism;Carbohydrate metabolism	4.88566	heavy metal-associated isoprenylated plant protein 39 isoform X1 [Dendrobium catenatum]
	CL11033.Contig1_All	ko00052//Galactose metabolism;ko00053//Ascorbate and aldarate metabolism;ko00040//Pentose and glucuronate interconversions;ko00520//Amino sugar and nucleotide sugar metabolism;ko01100//Metabolic pathways;ko00760//Nicotinate and nicotinamide metabolism	Metabolism	Global and overview maps;Carbohydrate metabolism;Metabolism of cofactors and vitamins	5.66573	Retrovirus-related Pol polyprotein from transposon TNT 1-94 [Dendrobium catenatum]
	CL11033.Contig2_All	ko01100//Metabolic pathways;ko00520//Amino sugar and nucleotide sugar metabolism;ko00760//Nicotinate and nicotinamide metabolism;ko00052//Galactose metabolism;ko00040//Pentose and glucuronate interconversions;ko00053//Ascorbate and aldarate metabolism	Metabolism	Metabolism of cofactors and vitamins;Global and overview maps;Carbohydrate metabolism	6.79226	Retrovirus-related Pol polyprotein from transposon TNT 1-94 [Dendrobium catenatum]
	CL11046.Contig4_All	ko02010//ABC transporters	Environmental Information Processing	Membrane transport	2.96497	ABC transporter G family member 39 [Dendrobium catenatum]
	CL1105.Contig1_All	ko00940//Phenylpropanoid biosynthesis;ko01110//Biosynthesis of secondary metabolites;ko00130//Ubiquinone and other terpenoid-quinone biosynthesis;ko00360//Phenylalanine metabolism;ko01100//Metabolic pathways	Metabolism	Global and overview maps;Biosynthesis of other secondary metabolites;Metabolism of cofactors and vitamins;Amino acid metabolism	4.57085	4-coumarate:coenzyme A ligase [Albuca bracteata]
	CL1105.Contig3_All	ko01110//Biosynthesis of secondary metabolites;ko00130//Ubiquinone and other terpenoid-quinone biosynthesis;ko01100//Metabolic pathways;ko00940//Phenylpropanoid biosynthesis;ko00360//Phenylalanine metabolism	Metabolism	Global and overview maps;Amino acid metabolism;Metabolism of cofactors and vitamins;Biosynthesis of other secondary metabolites	4.86793	hypothetical protein AG4045_018706 [Apium graveolens]
	CL11072.Contig3_All	ko00531//Glycosaminoglycan degradation;ko01100//Metabolic pathways	Metabolism	Global and overview maps;Glycan biosynthesis and metabolism	2.85722	heparanase-like protein 3 [Dendrobium catenatum]
	CL11072.Contig4_All	ko00531//Glycosaminoglycan degradation;ko01100//Metabolic pathways	Metabolism	Global and overview maps;Glycan biosynthesis and metabolism	3.31124	heparanase-like protein 3 [Phalaenopsis equestris]
	CL11075.Contig2_All	ko04626//Plant-pathogen interaction	Organismal Systems	Environmental adaptation	4.40821	dehydration-responsive element-binding protein 2A isoform X3 [Dendrobium catenatum]
	CL11081.Contig3_All	ko00940//Phenylpropanoid biosynthesis;ko01100//Metabolic pathways;ko01110//Biosynthesis of secondary metabolites	Metabolism	Global and overview maps;Biosynthesis of other secondary metabolites	3.33324	hypothetical protein AQUCO_07500009v1 [Aquilegia coerulea]
	CL1109.Contig3_All	ko00944//Flavone and flavonol biosynthesis	Metabolism	Biosynthesis of other secondary metabolites	2.0369	uncharacterized protein LOC110096950 [Dendrobium catenatum] >PKU82781.1 hypothetical protein MA16_Dca006079 [Dendrobium catenatum]
	CL11115.Contig2_All	ko01100//Metabolic pathways;ko00600//Sphingolipid metabolism	Metabolism	Lipid metabolism;Global and overview maps	3.69464	hypothetical protein F0562_001608 [Nyssa sinensis]
	CL11129.Contig2_All	ko03060//Protein export	Genetic Information Processing	Folding, sorting and degradation	2.61747	signal recognition particle 14 kDa protein [Dendrobium catenatum]
	CL11141.Contig2_All	ko00591//Linoleic acid metabolism	Metabolism	Lipid metabolism	4.26993	probable linoleate 9S-lipoxygenase 5 [Dendrobium catenatum] >PKU74324.1 putative linoleate 9S-lipoxygenase 5 [Dendrobium catenatum]
	CL11141.Contig3_All	ko00591//Linoleic acid metabolism	Metabolism	Lipid metabolism	4.06006	probable linoleate 9S-lipoxygenase 5 [Phalaenopsis equestris]
	CL11141.Contig5_All	ko00591//Linoleic acid metabolism	Metabolism	Lipid metabolism	5.32996	probable linoleate 9S-lipoxygenase 5 [Dendrobium catenatum] >PKU74324.1 putative linoleate 9S-lipoxygenase 5 [Dendrobium catenatum]
	CL1115.Contig3_All	ko00100//Steroid biosynthesis;ko01100//Metabolic pathways;ko01110//Biosynthesis of secondary metabolites	Metabolism	Lipid metabolism;Global and overview maps	3.02283	cytochrome P450 710A11 isoform X2 [Dendrobium catenatum] >PKU82324.1 Cytochrome P450 710A1 [Dendrobium catenatum]
	CL11186.Contig1_All	ko00500//Starch and sucrose metabolism;ko00052//Galactose metabolism;ko01100//Metabolic pathways	Metabolism	Global and overview maps;Carbohydrate metabolism	3.79894	beta-fructofuranosidase, insoluble isoenzyme 4 isoform X1 [Dendrobium catenatum]
	CL11186.Contig3_All	ko00500//Starch and sucrose metabolism;ko00052//Galactose metabolism;ko01100//Metabolic pathways	Metabolism	Global and overview maps;Carbohydrate metabolism	2.4313	beta-fructofuranosidase, insoluble isoenzyme 4 isoform X1 [Dendrobium catenatum]
	CL11194.Contig1_All	ko00620//Pyruvate metabolism;ko04141//Protein processing in endoplasmic reticulum	Genetic Information Processing;Metabolism	Folding, sorting and degradation;Carbohydrate metabolism	3.64761	hypothetical protein VITISV_044100 [Vitis vinifera]
	CL11217.Contig12_All	ko00240//Pyrimidine metabolism	Metabolism	Nucleotide metabolism	3.72151	uncharacterized protein LOC110111802 isoform X2 [Dendrobium catenatum]
	CL11252.Contig1_All	ko01100//Metabolic pathways	Metabolism	Global and overview maps	5.1201	premnaspirodiene oxygenase [Dendrobium catenatum] >PKU79336.1 Premnaspirodiene oxygenase [Dendrobium catenatum]
	CL11252.Contig2_All	ko01100//Metabolic pathways	Metabolism	Global and overview maps	5.12437	premnaspirodiene oxygenase [Dendrobium catenatum] >PKU79336.1 Premnaspirodiene oxygenase [Dendrobium catenatum]
	CL11257.Contig2_All	ko00970//Aminoacyl-tRNA biosynthesis	Genetic Information Processing	Translation	2.52298	dirigent protein 1-like [Phalaenopsis equestris]
	CL11260.Contig2_All	ko04626//Plant-pathogen interaction;ko04016//MAPK signaling pathway - plant	Organismal Systems;Environmental Information Processing	Environmental adaptation;Signal transduction	6.31615	probable WRKY transcription factor 72 [Dendrobium catenatum] >PKU87900.1 putative WRKY transcription factor 72 [Dendrobium catenatum]
	CL11272.Contig1_All	ko00944//Flavone and flavonol biosynthesis;ko01110//Biosynthesis of secondary metabolites;ko01100//Metabolic pathways;ko00941//Flavonoid biosynthesis	Metabolism	Biosynthesis of other secondary metabolites;Global and overview maps	5.35227	flavonoid-3'-hydroxylase 1, partial [Dendrobium hybrid cultivar]
	CL11272.Contig2_All	ko01110//Biosynthesis of secondary metabolites;ko01100//Metabolic pathways;ko00941//Flavonoid biosynthesis;ko00944//Flavone and flavonol biosynthesis	Metabolism	Global and overview maps;Biosynthesis of other secondary metabolites	2.08729	flavonoid-3'-hydroxylase 1, partial [Dendrobium hybrid cultivar]
	CL11272.Contig3_All	ko00944//Flavone and flavonol biosynthesis;ko01110//Biosynthesis of secondary metabolites;ko01100//Metabolic pathways;ko00941//Flavonoid biosynthesis	Metabolism	Biosynthesis of other secondary metabolites;Global and overview maps	4.26114	flavonoid-3'-hydroxylase 1, partial [Dendrobium hybrid cultivar]
	CL11301.Contig5_All	ko01100//Metabolic pathways;ko00750//Vitamin B6 metabolism	Metabolism	Global and overview maps;Metabolism of cofactors and vitamins	4.93842	probable aldo-keto reductase 1 [Dendrobium catenatum]
	CL11321.Contig1_All	ko00965//Betalain biosynthesis	Metabolism	Biosynthesis of other secondary metabolites	5.22059	4,5-DOPA dioxygenase extradiol [Dendrobium catenatum] >PKU75022.1 4,5-DOPA dioxygenase extradiol-like protein [Dendrobium catenatum]
	CL11339.Contig1_All	ko01100//Metabolic pathways;ko00940//Phenylpropanoid biosynthesis;ko01110//Biosynthesis of secondary metabolites	Metabolism	Biosynthesis of other secondary metabolites;Global and overview maps	3.34737	proline-rich extensin-like protein EPR1 [Cinnamomum micranthum f. kanehirae]
	CL11339.Contig3_All	ko00940//Phenylpropanoid biosynthesis;ko01100//Metabolic pathways;ko01110//Biosynthesis of secondary metabolites	Metabolism	Global and overview maps;Biosynthesis of other secondary metabolites	2.73691	hypothetical protein Csa_011619, partial [Cucumis sativus]
	CL11356.Contig1_All	ko03018//RNA degradation;ko03008//Ribosome biogenesis in eukaryotes;ko04146//Peroxisome	Genetic Information Processing;Cellular Processes	Translation;Folding, sorting and degradation;Transport and catabolism	5.41582	subtilisin-like protease SBT5.6 [Dendrobium catenatum]
	CL1137.Contig1_All	ko00940//Phenylpropanoid biosynthesis;ko00460//Cyanoamino acid metabolism;ko01110//Biosynthesis of secondary metabolites;ko01100//Metabolic pathways;ko00500//Starch and sucrose metabolism	Metabolism	Metabolism of other amino acids;Biosynthesis of other secondary metabolites;Carbohydrate metabolism;Global and overview maps	4.49588	GDSL esterase/lipase APG-like [Phalaenopsis equestris]
	CL11374.Contig3_All	ko00330//Arginine and proline metabolism;ko00410//beta-Alanine metabolism	Metabolism	Amino acid metabolism;Metabolism of other amino acids	4.10402	probable polyamine oxidase 2 isoform X1 [Phalaenopsis equestris]
	CL11374.Contig8_All	ko00330//Arginine and proline metabolism;ko00410//beta-Alanine metabolism	Metabolism	Metabolism of other amino acids;Amino acid metabolism	6.9915	probable polyamine oxidase 2 isoform X2 [Phalaenopsis equestris]
	CL11401.Contig1_All	ko03030//DNA replication;ko03420//Nucleotide excision repair;ko03410//Base excision repair;ko03430//Mismatch repair	Genetic Information Processing	Replication and repair	3.78653	proliferating cell nuclear antigen [Dendrobium catenatum] >PKU83081.1 Proliferating cell nuclear antigen [Dendrobium catenatum]
	CL11467.Contig3_All	ko03013//RNA transport;ko01100//Metabolic pathways;ko01110//Biosynthesis of secondary metabolites;ko00941//Flavonoid biosynthesis;ko03008//Ribosome biogenesis in eukaryotes	Metabolism;Genetic Information Processing	Biosynthesis of other secondary metabolites;Translation;Global and overview maps	2.74652	vacuolar-sorting receptor 1-like isoform X1 [Phalaenopsis equestris]
	CL11493.Contig1_All	ko01100//Metabolic pathways;ko01200//Carbon metabolism;ko01110//Biosynthesis of secondary metabolites;ko00710//Carbon fixation in photosynthetic organisms;ko01230//Biosynthesis of amino acids;ko00030//Pentose phosphate pathway	Metabolism	Energy metabolism;Global and overview maps;Carbohydrate metabolism	2.48834	probable ribose-5-phosphate isomerase 3, chloroplastic [Phalaenopsis equestris]
	CL1150.Contig2_All	ko04144//Endocytosis	Cellular Processes	Transport and catabolism	2.12617	vacuolar protein sorting-associated protein 26B [Dendrobium catenatum] >XP_020691458.1 vacuolar protein sorting-associated protein 26B [Dendrobium catenatum] >XP_028556193.1 vacuolar protein sorting-associated protein 26B [Dendrobium catenatum] >PKU65667.1 Vacuolar protein sorting-associated protein 26B [Dendrobium catenatum]
	CL11512.Contig1_All	ko01100//Metabolic pathways;ko00430//Taurine and hypotaurine metabolism	Metabolism	Metabolism of other amino acids;Global and overview maps	4.51347	plant cysteine oxidase 5-like isoform X2 [Phalaenopsis equestris] >XP_020576815.1 plant cysteine oxidase 5-like isoform X2 [Phalaenopsis equestris]
	CL11512.Contig2_All	ko01100//Metabolic pathways;ko00430//Taurine and hypotaurine metabolism	Metabolism	Metabolism of other amino acids;Global and overview maps	4.07881	plant cysteine oxidase 5-like isoform X2 [Phalaenopsis equestris] >XP_020576815.1 plant cysteine oxidase 5-like isoform X2 [Phalaenopsis equestris]
	CL11545.Contig3_All	ko00906//Carotenoid biosynthesis	Metabolism	Metabolism of terpenoids and polyketides	2.50448	protein EARLY FLOWERING 5 isoform X1 [Dendrobium catenatum]
	CL11548.Contig4_All	ko04016//MAPK signaling pathway - plant	Environmental Information Processing	Signal transduction	3.78384	probable leucine-rich repeat receptor-like protein kinase At5g49770 [Dendrobium catenatum]
	CL11548.Contig6_All	ko04016//MAPK signaling pathway - plant	Environmental Information Processing	Signal transduction	3.41119	probable leucine-rich repeat receptor-like protein kinase At5g49770 [Dendrobium catenatum]
	CL1155.Contig9_All	ko00230//Purine metabolism;ko01100//Metabolic pathways	Metabolism	Nucleotide metabolism;Global and overview maps	5.18849	uric acid degradation bifunctional protein TTL isoform X1 [Dendrobium catenatum]
	CL11568.Contig4_All	ko00450//Selenocompound metabolism	Metabolism	Metabolism of other amino acids	9.11742	putative germin-like protein 2-1 [Dendrobium catenatum] >PKU70731.1 Putative germin-like protein 2-1 [Dendrobium catenatum]
	CL11604.Contig3_All	ko01100//Metabolic pathways;ko00195//Photosynthesis	Metabolism	Energy metabolism;Global and overview maps	3.52343	Uncharacterized protein TCM_011923 [Theobroma cacao]
	CL11604.Contig4_All	ko04146//Peroxisome	Cellular Processes	Transport and catabolism	2.31849	Uncharacterized protein TCM_026877 [Theobroma cacao]
	CL11613.Contig2_All	ko04120//Ubiquitin mediated proteolysis	Genetic Information Processing	Folding, sorting and degradation	2.79807	F-box protein [Dendrobium catenatum]
	CL11648.Contig3_All	ko00904//Diterpenoid biosynthesis;ko01110//Biosynthesis of secondary metabolites;ko00270//Cysteine and methionine metabolism;ko01100//Metabolic pathways	Metabolism	Global and overview maps;Amino acid metabolism;Metabolism of terpenoids and polyketides	3.67864	probable 2-oxoglutarate-dependent dioxygenase At3g50210 isoform X1 [Dendrobium catenatum]
	CL1165.Contig10_All	ko04016//MAPK signaling pathway - plant;ko04626//Plant-pathogen interaction	Organismal Systems;Environmental Information Processing	Environmental adaptation;Signal transduction	2.50366	Uncharacterized protein TCM_016763 [Theobroma cacao]
	CL11671.Contig2_All	ko01110//Biosynthesis of secondary metabolites;ko01100//Metabolic pathways;ko00905//Brassinosteroid biosynthesis	Metabolism	Global and overview maps;Metabolism of terpenoids and polyketides	4.11623	cytochrome P450 90B2 [Phalaenopsis equestris]
	CL11681.Contig3_All	ko00190//Oxidative phosphorylation;ko01100//Metabolic pathways	Metabolism	Global and overview maps;Energy metabolism	10.061	hypothetical protein D5086_0000160780 [Populus alba]
	CL11735.Contig1_All	ko00600//Sphingolipid metabolism;ko00511//Other glycan degradation;ko01100//Metabolic pathways	Metabolism	Lipid metabolism;Glycan biosynthesis and metabolism;Global and overview maps	6.82362	non-lysosomal glucosylceramidase isoform X1 [Dendrobium catenatum]
	CL11735.Contig22_All	ko00600//Sphingolipid metabolism;ko00511//Other glycan degradation;ko01100//Metabolic pathways	Metabolism	Global and overview maps;Lipid metabolism;Glycan biosynthesis and metabolism	8.54068	non-lysosomal glucosylceramidase isoform X2 [Dendrobium catenatum] >XP_020701308.1 non-lysosomal glucosylceramidase isoform X2 [Dendrobium catenatum] >XP_020701309.1 non-lysosomal glucosylceramidase isoform X2 [Dendrobium catenatum] >XP_028548057.1 non-lysosomal glucosylceramidase isoform X2 [Dendrobium catenatum] >PKU60847.1 hypothetical protein MA16_Dca015391 [Dendrobium catenatum]
	CL11735.Contig8_All	ko00600//Sphingolipid metabolism;ko01100//Metabolic pathways;ko00511//Other glycan degradation	Metabolism	Global and overview maps;Lipid metabolism;Glycan biosynthesis and metabolism	6.28782	non-lysosomal glucosylceramidase isoform X1 [Dendrobium catenatum]
	CL11759.Contig2_All	ko04075//Plant hormone signal transduction	Environmental Information Processing	Signal transduction	3.21664	transcription factor TGAL5 [Dendrobium catenatum] >XP_020678381.1 transcription factor TGAL5 [Dendrobium catenatum] >PKU65402.1 TGACG-sequence-specific DNA-binding protein TGA-2.1 [Dendrobium catenatum]
	CL11760.Contig1_All	ko02010//ABC transporters	Environmental Information Processing	Membrane transport	7.96222	LOW QUALITY PROTEIN: ABC transporter G family member 44-like [Phalaenopsis equestris]
	CL11760.Contig2_All	ko02010//ABC transporters	Environmental Information Processing	Membrane transport	5.58089	LOW QUALITY PROTEIN: ABC transporter G family member 44-like [Phalaenopsis equestris]
	CL11760.Contig5_All	ko00100//Steroid biosynthesis;ko01110//Biosynthesis of secondary metabolites;ko01100//Metabolic pathways	Metabolism	Lipid metabolism;Global and overview maps	7.48694	LOW QUALITY PROTEIN: ABC transporter G family member 44-like [Phalaenopsis equestris]
	CL11760.Contig6_All	ko02010//ABC transporters	Environmental Information Processing	Membrane transport	4.98133	ABC transporter G family member 44 [Dendrobium catenatum]
	CL11761.Contig7_All	ko04141//Protein processing in endoplasmic reticulum	Genetic Information Processing	Folding, sorting and degradation	2.75222	dnaJ protein homolog [Phalaenopsis equestris]
	CL11769.Contig11_All	ko01110//Biosynthesis of secondary metabolites;ko03013//RNA transport;ko04016//MAPK signaling pathway - plant;ko00620//Pyruvate metabolism;ko00904//Diterpenoid biosynthesis	Environmental Information Processing;Metabolism;Genetic Information Processing	Translation;Global and overview maps;Signal transduction;Carbohydrate metabolism;Metabolism of terpenoids and polyketides	2.90145	protein trichome birefringence-like 14 isoform X1 [Phalaenopsis equestris]
	CL11774.Contig12_All	ko00906//Carotenoid biosynthesis;ko01110//Biosynthesis of secondary metabolites;ko01100//Metabolic pathways	Metabolism	Global and overview maps;Metabolism of terpenoids and polyketides	3.30611	uncharacterized protein LOC110108083 isoform X2 [Dendrobium catenatum]
	CL11774.Contig3_All	ko00906//Carotenoid biosynthesis;ko01100//Metabolic pathways;ko01110//Biosynthesis of secondary metabolites	Metabolism	Metabolism of terpenoids and polyketides;Global and overview maps	2.76934	uncharacterized protein LOC110108083 isoform X2 [Dendrobium catenatum]
	CL11777.Contig1_All	ko00230//Purine metabolism;ko03040//Spliceosome;ko01110//Biosynthesis of secondary metabolites;ko04144//Endocytosis;ko01100//Metabolic pathways;ko04141//Protein processing in endoplasmic reticulum	Metabolism;Cellular Processes;Genetic Information Processing	Folding, sorting and degradation;Nucleotide metabolism;Transcription;Transport and catabolism;Global and overview maps	3.29323	hypothetical protein DVH24_022612 [Malus domestica]
	CL11781.Contig5_All	ko04144//Endocytosis;ko01100//Metabolic pathways;ko01110//Biosynthesis of secondary metabolites;ko00564//Glycerophospholipid metabolism;ko00565//Ether lipid metabolism	Cellular Processes;Metabolism	Global and overview maps;Lipid metabolism;Transport and catabolism	4.9102	uncharacterized protein LOC110110728 [Dendrobium catenatum]
	CL11810.Contig1_All	ko03040//Spliceosome	Genetic Information Processing	Transcription	2.74322	glycine-rich RNA-binding protein RZ1C-like isoform X1 [Phalaenopsis equestris]
	CL11823.Contig5_All	ko00904//Diterpenoid biosynthesis;ko01100//Metabolic pathways;ko01110//Biosynthesis of secondary metabolites	Metabolism	Metabolism of terpenoids and polyketides;Global and overview maps	2.5136	ent-kaurene oxidase 2 isoform X1 [Phalaenopsis equestris]
	CL119.Contig1_All	ko04016//MAPK signaling pathway - plant;ko04626//Plant-pathogen interaction	Organismal Systems;Environmental Information Processing	Environmental adaptation;Signal transduction	3.37204	probable WRKY transcription factor 50 [Phalaenopsis equestris]
	CL119.Contig2_All	ko04016//MAPK signaling pathway - plant;ko03040//Spliceosome;ko04626//Plant-pathogen interaction	Genetic Information Processing;Organismal Systems;Environmental Information Processing	Signal transduction;Environmental adaptation;Transcription	2.17592	probable WRKY transcription factor 50 [Phalaenopsis equestris]
	CL120.Contig7_All	ko03040//Spliceosome;ko04120//Ubiquitin mediated proteolysis	Genetic Information Processing	Folding, sorting and degradation;Transcription	2.21533	pre-mRNA-processing factor 19-like [Phalaenopsis equestris]
	CL1205.Contig1_All	ko00010//Glycolysis / Gluconeogenesis;ko00350//Tyrosine metabolism;ko01200//Carbon metabolism;ko00071//Fatty acid degradation;ko01110//Biosynthesis of secondary metabolites;ko01100//Metabolic pathways	Metabolism	Global and overview maps;Lipid metabolism;Carbohydrate metabolism;Amino acid metabolism	2.61259	LOW QUALITY PROTEIN: alcohol dehydrogenase-like 1 [Phalaenopsis equestris]
	CL1209.Contig4_All	ko03040//Spliceosome;ko04141//Protein processing in endoplasmic reticulum;ko04144//Endocytosis	Cellular Processes;Genetic Information Processing	Transport and catabolism;Folding, sorting and degradation;Transcription	4.67747	zinc finger BED domain-containing protein RICESLEEPER 2-like [Camellia sinensis]
	CL1209.Contig6_All	ko04144//Endocytosis	Cellular Processes	Transport and catabolism	4.04301	zinc finger BED domain-containing protein RICESLEEPER 1-like [Elaeis guineensis]
	CL1214.Contig4_All	ko00040//Pentose and glucuronate interconversions;ko01100//Metabolic pathways	Metabolism	Global and overview maps;Carbohydrate metabolism	2.71174	pectinesterase 1-like [Dendrobium catenatum]
	CL1217.Contig4_All	ko00770//Pantothenate and CoA biosynthesis;ko01100//Metabolic pathways	Metabolism	Metabolism of cofactors and vitamins;Global and overview maps	2.09563	pantothenate kinase 1-like [Phalaenopsis equestris]
	CL1232.Contig3_All	ko00960//Tropane, piperidine and pyridine alkaloid biosynthesis;ko00260//Glycine, serine and threonine metabolism;ko01110//Biosynthesis of secondary metabolites;ko00360//Phenylalanine metabolism;ko00950//Isoquinoline alkaloid biosynthesis;ko00350//Tyrosine metabolism;ko01100//Metabolic pathways;ko00410//beta-Alanine metabolism	Metabolism	Amino acid metabolism;Biosynthesis of other secondary metabolites;Global and overview maps;Metabolism of other amino acids	3.25719	uncharacterized protein LOC110109737 [Dendrobium catenatum] >PKU73660.1 Primary amine oxidase [Dendrobium catenatum]
	CL1232.Contig4_All	ko00960//Tropane, piperidine and pyridine alkaloid biosynthesis;ko01100//Metabolic pathways;ko00260//Glycine, serine and threonine metabolism;ko01110//Biosynthesis of secondary metabolites;ko00410//beta-Alanine metabolism;ko00360//Phenylalanine metabolism;ko00350//Tyrosine metabolism;ko00950//Isoquinoline alkaloid biosynthesis	Metabolism	Global and overview maps;Metabolism of other amino acids;Biosynthesis of other secondary metabolites;Amino acid metabolism	3.96425	uncharacterized protein LOC110109737 [Dendrobium catenatum] >PKU73660.1 Primary amine oxidase [Dendrobium catenatum]
	CL1233.Contig1_All	ko01100//Metabolic pathways;ko00190//Oxidative phosphorylation	Metabolism	Energy metabolism;Global and overview maps	5.20819	PREDICTED: cytochrome c oxidase subunit 6b-2-like [Daucus carota subsp. sativus]
	CL1245.Contig1_All	ko00950//Isoquinoline alkaloid biosynthesis;ko00350//Tyrosine metabolism;ko01100//Metabolic pathways;ko01110//Biosynthesis of secondary metabolites	Metabolism	Global and overview maps;Amino acid metabolism;Biosynthesis of other secondary metabolites	5.4054	polyphenol oxidase A1, chloroplastic-like [Dendrobium catenatum] >PKU81073.1 Polyphenol oxidase A1, chloroplastic [Dendrobium catenatum]
	CL1245.Contig2_All	ko01110//Biosynthesis of secondary metabolites;ko00950//Isoquinoline alkaloid biosynthesis;ko01100//Metabolic pathways;ko00350//Tyrosine metabolism	Metabolism	Amino acid metabolism;Biosynthesis of other secondary metabolites;Global and overview maps	4.57642	polyphenol oxidase A1, chloroplastic-like [Dendrobium catenatum] >PKU81073.1 Polyphenol oxidase A1, chloroplastic [Dendrobium catenatum]
	CL1245.Contig3_All	ko00950//Isoquinoline alkaloid biosynthesis;ko01100//Metabolic pathways;ko01110//Biosynthesis of secondary metabolites;ko00350//Tyrosine metabolism	Metabolism	Global and overview maps;Amino acid metabolism;Biosynthesis of other secondary metabolites	7.37509	polyphenol oxidase A1, chloroplastic-like [Dendrobium catenatum] >PKU81073.1 Polyphenol oxidase A1, chloroplastic [Dendrobium catenatum]
	CL1245.Contig4_All	ko00950//Isoquinoline alkaloid biosynthesis;ko00350//Tyrosine metabolism;ko01110//Biosynthesis of secondary metabolites;ko01100//Metabolic pathways	Metabolism	Biosynthesis of other secondary metabolites;Amino acid metabolism;Global and overview maps	7.15968	polyphenol oxidase A1, chloroplastic-like [Dendrobium catenatum] >PKU81073.1 Polyphenol oxidase A1, chloroplastic [Dendrobium catenatum]
	CL1262.Contig1_All	ko03030//DNA replication	Genetic Information Processing	Replication and repair	3.86609	ranBP2-type zinc finger protein At1g67325 [Dendrobium catenatum] >PKU87814.1 RanBP2-type zinc finger protein [Dendrobium catenatum]
	CL1262.Contig4_All	ko03030//DNA replication	Genetic Information Processing	Replication and repair	4.62009	ranBP2-type zinc finger protein At1g67325 [Dendrobium catenatum] >PKU87814.1 RanBP2-type zinc finger protein [Dendrobium catenatum]
	CL1262.Contig6_All	ko03030//DNA replication	Genetic Information Processing	Replication and repair	3.42353	ranBP2-type zinc finger protein At1g67325 [Dendrobium catenatum] >PKU87814.1 RanBP2-type zinc finger protein [Dendrobium catenatum]
	CL1265.Contig6_All	ko03020//RNA polymerase	Genetic Information Processing	Transcription	2.45349	DNA-directed RNA polymerase III subunit RPC10 [Dendrobium catenatum]
	CL1267.Contig1_All	ko03040//Spliceosome	Genetic Information Processing	Transcription	2.59275	zinc finger matrin-type protein 2 [Dendrobium catenatum]
	CL1270.Contig1_All	ko04075//Plant hormone signal transduction	Environmental Information Processing	Signal transduction	4.2177	myb family transcription factor PHL11-like isoform X1 [Phalaenopsis equestris]
	CL1270.Contig3_All	ko04075//Plant hormone signal transduction	Environmental Information Processing	Signal transduction	3.95864	myb family transcription factor PHL11-like isoform X2 [Phalaenopsis equestris]
	CL1292.Contig14_All	ko03420//Nucleotide excision repair;ko03022//Basal transcription factors	Genetic Information Processing	Transcription;Replication and repair	3.99141	general transcription and DNA repair factor IIH subunit TFB4 isoform X1 [Dendrobium catenatum] >PKU85560.1 hypothetical protein MA16_Dca003300 [Dendrobium catenatum]
	CL1329.Contig3_All	ko00460//Cyanoamino acid metabolism;ko01230//Biosynthesis of amino acids;ko00630//Glyoxylate and dicarboxylate metabolism;ko01200//Carbon metabolism;ko01110//Biosynthesis of secondary metabolites;ko00670//One carbon pool by folate;ko00260//Glycine, serine and threonine metabolism;ko01100//Metabolic pathways	Metabolism	Global and overview maps;Amino acid metabolism;Metabolism of cofactors and vitamins;Carbohydrate metabolism;Metabolism of other amino acids	6.48458	serine hydroxymethyltransferase 4-like [Dendrobium catenatum]
	CL1334.Contig7_All	ko01100//Metabolic pathways;ko00230//Purine metabolism	Metabolism	Global and overview maps;Nucleotide metabolism	2.28855	adenosine deaminase-like protein [Phalaenopsis equestris]
	CL1349.Contig1_All	ko00071//Fatty acid degradation;ko01100//Metabolic pathways;ko04146//Peroxisome;ko01212//Fatty acid metabolism;ko00061//Fatty acid biosynthesis	Metabolism;Cellular Processes	Transport and catabolism;Lipid metabolism;Global and overview maps	2.74826	long chain acyl-CoA synthetase 4-like [Phoenix dactylifera]
	CL1349.Contig2_All	ko04146//Peroxisome;ko00061//Fatty acid biosynthesis;ko01100//Metabolic pathways;ko00071//Fatty acid degradation;ko01212//Fatty acid metabolism	Metabolism;Cellular Processes	Lipid metabolism;Global and overview maps;Transport and catabolism	4.96623	long chain acyl-CoA synthetase 4-like [Phoenix dactylifera]
	CL1349.Contig4_All	ko04146//Peroxisome;ko01212//Fatty acid metabolism;ko00071//Fatty acid degradation;ko00061//Fatty acid biosynthesis;ko01100//Metabolic pathways	Cellular Processes;Metabolism	Lipid metabolism;Transport and catabolism;Global and overview maps	3.13137	long chain acyl-CoA synthetase 4-like [Phoenix dactylifera]
	CL1352.Contig2_All	ko01100//Metabolic pathways;ko00190//Oxidative phosphorylation	Metabolism	Global and overview maps;Energy metabolism	3.25293	NADH dehydrogenase [ubiquinone] 1 alpha subcomplex subunit 1 [Dendrobium catenatum] >PKU74224.1 NADH dehydrogenase [ubiquinone] 1 alpha subcomplex subunit 1 [Dendrobium catenatum]
	CL14.Contig1_All	ko04016//MAPK signaling pathway - plant;ko04626//Plant-pathogen interaction	Organismal Systems;Environmental Information Processing	Environmental adaptation;Signal transduction	3.17696	respiratory burst oxidase homolog protein A [Dendrobium catenatum]
	CL14.Contig2_All	ko04016//MAPK signaling pathway - plant;ko04626//Plant-pathogen interaction	Organismal Systems;Environmental Information Processing	Environmental adaptation;Signal transduction	2.52528	respiratory burst oxidase homolog protein A [Dendrobium catenatum]
	CL1404.Contig3_All	ko01100//Metabolic pathways;ko00970//Aminoacyl-tRNA biosynthesis	Genetic Information Processing;Metabolism	Global and overview maps;Translation	2.53567	phosphatidylinositol/phosphatidylcholine transfer protein SFH13 [Dendrobium catenatum] >PKU68949.1 Patellin-3 [Dendrobium catenatum]
	CL1416.Contig6_All	ko00480//Glutathione metabolism	Metabolism	Metabolism of other amino acids	2.14118	Glutathione S-transferase U18 [Dendrobium catenatum]
	CL1425.Contig12_All	ko01100//Metabolic pathways;ko04070//Phosphatidylinositol signaling system;ko00562//Inositol phosphate metabolism	Environmental Information Processing;Metabolism	Carbohydrate metabolism;Signal transduction;Global and overview maps	2.79102	type I inositol polyphosphate 5-phosphatase 10 isoform X2 [Dendrobium catenatum]
	CL1425.Contig13_All	ko00562//Inositol phosphate metabolism;ko01100//Metabolic pathways;ko04070//Phosphatidylinositol signaling system	Environmental Information Processing;Metabolism	Signal transduction;Global and overview maps;Carbohydrate metabolism	2.44797	type I inositol polyphosphate 5-phosphatase 10 isoform X2 [Dendrobium catenatum]
	CL1425.Contig21_All	ko01100//Metabolic pathways;ko00562//Inositol phosphate metabolism;ko04070//Phosphatidylinositol signaling system	Metabolism;Environmental Information Processing	Signal transduction;Global and overview maps;Carbohydrate metabolism	2.48543	type I inositol polyphosphate 5-phosphatase 10 isoform X2 [Dendrobium catenatum]
	CL1427.Contig2_All	ko04016//MAPK signaling pathway - plant	Environmental Information Processing	Signal transduction	4.28238	mitogen-activated protein kinase 9-like [Phalaenopsis equestris]
	CL1436.Contig10_All	ko04075//Plant hormone signal transduction	Environmental Information Processing	Signal transduction	8.40895	probable xyloglucan endotransglucosylase/hydrolase protein 23 [Dendrobium catenatum] >PKU69607.1 putative xyloglucan endotransglucosylase/hydrolase protein 23 [Dendrobium catenatum]
	CL1436.Contig11_All	ko04075//Plant hormone signal transduction	Environmental Information Processing	Signal transduction	5.68364	probable xyloglucan endotransglucosylase/hydrolase protein 23 [Dendrobium catenatum] >PKU69609.1 putative xyloglucan endotransglucosylase/hydrolase protein 23 [Dendrobium catenatum]
	CL1436.Contig1_All	ko04075//Plant hormone signal transduction	Environmental Information Processing	Signal transduction	5.53415	probable xyloglucan endotransglucosylase/hydrolase protein 23 [Dendrobium catenatum] >PKU69607.1 putative xyloglucan endotransglucosylase/hydrolase protein 23 [Dendrobium catenatum]
	CL1436.Contig2_All	ko04075//Plant hormone signal transduction	Environmental Information Processing	Signal transduction	6.12921	probable xyloglucan endotransglucosylase/hydrolase protein 23 [Dendrobium catenatum] >PKU69607.1 putative xyloglucan endotransglucosylase/hydrolase protein 23 [Dendrobium catenatum]
	CL1436.Contig3_All	ko04075//Plant hormone signal transduction	Environmental Information Processing	Signal transduction	7.30268	probable xyloglucan endotransglucosylase/hydrolase protein 23 [Dendrobium catenatum]
	CL1436.Contig4_All	ko04075//Plant hormone signal transduction	Environmental Information Processing	Signal transduction	3.77818	probable xyloglucan endotransglucosylase/hydrolase protein 23 [Phalaenopsis equestris]
	CL1436.Contig5_All	ko04075//Plant hormone signal transduction	Environmental Information Processing	Signal transduction	3.93733	probable xyloglucan endotransglucosylase/hydrolase protein 23 [Phalaenopsis equestris]
	CL1436.Contig7_All	ko04075//Plant hormone signal transduction	Environmental Information Processing	Signal transduction	5.62906	probable xyloglucan endotransglucosylase/hydrolase protein 23 [Phalaenopsis equestris]
	CL1436.Contig9_All	ko04075//Plant hormone signal transduction	Environmental Information Processing	Signal transduction	6.33945	probable xyloglucan endotransglucosylase/hydrolase protein 23 [Phalaenopsis equestris]
	CL1438.Contig11_All	ko03018//RNA degradation	Genetic Information Processing	Folding, sorting and degradation	8.08274	CCR4-NOT transcription complex subunit 3 isoform X4 [Phalaenopsis equestris]
	CL1438.Contig1_All	ko03018//RNA degradation	Genetic Information Processing	Folding, sorting and degradation	6.59561	CCR4-NOT transcription complex subunit 3 isoform X1 [Phalaenopsis equestris]
	CL1450.Contig3_All	ko03013//RNA transport;ko01100//Metabolic pathways;ko00563//Glycosylphosphatidylinositol (GPI)-anchor biosynthesis	Genetic Information Processing;Metabolism	Global and overview maps;Translation;Glycan biosynthesis and metabolism	4.77031	hypothetical protein MA16_Dca020122 [Dendrobium catenatum]
	CL1464.Contig3_All	ko03015//mRNA surveillance pathway	Genetic Information Processing	Translation	6.34171	protein CLP1 homolog isoform X2 [Dendrobium catenatum]
	CL1475.Contig5_All	ko03010//Ribosome	Genetic Information Processing	Translation	3.64245	40S ribosomal protein S15a-5-like isoform X3 [Phalaenopsis equestris]
	CL1498.Contig5_All	ko00563//Glycosylphosphatidylinositol (GPI)-anchor biosynthesis;ko00510//N-Glycan biosynthesis;ko01100//Metabolic pathways	Metabolism	Global and overview maps;Glycan biosynthesis and metabolism	2.94202	dolichol-phosphate mannose synthase subunit 2 isoform X1 [Dendrobium catenatum] >PKU84792.1 hypothetical protein MA16_Dca008202 [Dendrobium catenatum]
	CL1498.Contig7_All	ko00510//N-Glycan biosynthesis;ko01100//Metabolic pathways;ko00563//Glycosylphosphatidylinositol (GPI)-anchor biosynthesis	Metabolism	Glycan biosynthesis and metabolism;Global and overview maps	2.54193	dolichol-phosphate mannose synthase subunit 2 isoform X1 [Dendrobium catenatum] >PKU84792.1 hypothetical protein MA16_Dca008202 [Dendrobium catenatum]
	CL1518.Contig1_All	ko00040//Pentose and glucuronate interconversions;ko01100//Metabolic pathways	Metabolism	Global and overview maps;Carbohydrate metabolism	4.17785	pectinesterase-like [Dendrobium catenatum] >PKU68807.1 putative pectinesterase/pectinesterase inhibitor 35 [Dendrobium catenatum]
	CL152.Contig15_All	ko02010//ABC transporters	Environmental Information Processing	Membrane transport	7.21324	ABC transporter C family member 3 isoform X1 [Dendrobium catenatum] >PKU74244.1 ABC transporter C family member 3 [Dendrobium catenatum]
	CL152.Contig18_All	ko02010//ABC transporters	Environmental Information Processing	Membrane transport	3.93079	ABC transporter C family member 3 isoform X1 [Dendrobium catenatum] >PKU74244.1 ABC transporter C family member 3 [Dendrobium catenatum]
	CL152.Contig19_All	ko02010//ABC transporters	Environmental Information Processing	Membrane transport	6.70564	ABC transporter C family member 3 isoform X1 [Dendrobium catenatum] >PKU74244.1 ABC transporter C family member 3 [Dendrobium catenatum]
	CL152.Contig7_All	ko02010//ABC transporters	Environmental Information Processing	Membrane transport	3.2815	ABC transporter C family member 3-like isoform X2 [Phalaenopsis equestris]
	CL1521.Contig1_All	ko00904//Diterpenoid biosynthesis;ko01110//Biosynthesis of secondary metabolites	Metabolism	Global and overview maps;Metabolism of terpenoids and polyketides	5.06803	Gibberellin 2-beta-dioxygenase 2 [Dendrobium catenatum]
	CL1521.Contig2_All	ko01110//Biosynthesis of secondary metabolites;ko00904//Diterpenoid biosynthesis	Metabolism	Metabolism of terpenoids and polyketides;Global and overview maps	6.94546	gibberellin 2-beta-dioxygenase 2 [Dendrobium catenatum]
	CL1521.Contig4_All	ko01110//Biosynthesis of secondary metabolites;ko00904//Diterpenoid biosynthesis	Metabolism	Metabolism of terpenoids and polyketides;Global and overview maps	4.52671	Gibberellin 2-beta-dioxygenase 2 [Dendrobium catenatum]
	CL1521.Contig5_All	ko01110//Biosynthesis of secondary metabolites;ko00904//Diterpenoid biosynthesis	Metabolism	Global and overview maps;Metabolism of terpenoids and polyketides	5.06065	Gibberellin 2-beta-dioxygenase 2 [Dendrobium catenatum]
	CL1521.Contig6_All	ko00904//Diterpenoid biosynthesis;ko01110//Biosynthesis of secondary metabolites	Metabolism	Global and overview maps;Metabolism of terpenoids and polyketides	5.69012	Gibberellin 2-beta-dioxygenase 2 [Dendrobium catenatum]
	CL1532.Contig3_All	ko01100//Metabolic pathways;ko00190//Oxidative phosphorylation	Metabolism	Energy metabolism;Global and overview maps	2.52834	orf186 [Phoenix dactylifera] >AEM43910.1 orf186 [Phoenix dactylifera]
	CL1536.Contig1_All	ko02010//ABC transporters	Environmental Information Processing	Membrane transport	2.2949	ABC transporter B family member 11-like [Phalaenopsis equestris]
	CL1536.Contig2_All	ko02010//ABC transporters	Environmental Information Processing	Membrane transport	4.7684	ABC transporter B family member 11-like [Phalaenopsis equestris]
	CL1536.Contig3_All	ko02010//ABC transporters	Environmental Information Processing	Membrane transport	5.04305	ABC transporter B family member 11-like [Phalaenopsis equestris]
	CL1537.Contig5_All	ko01100//Metabolic pathways;ko00130//Ubiquinone and other terpenoid-quinone biosynthesis;ko01110//Biosynthesis of secondary metabolites	Metabolism	Metabolism of cofactors and vitamins;Global and overview maps	3.73527	1,4-dihydroxy-2-naphthoyl-CoA synthase, peroxisomal-like [Phalaenopsis equestris]
	CL1537.Contig7_All	ko00130//Ubiquinone and other terpenoid-quinone biosynthesis;ko01110//Biosynthesis of secondary metabolites;ko01100//Metabolic pathways	Metabolism	Global and overview maps;Metabolism of cofactors and vitamins	2.87948	1,4-dihydroxy-2-naphthoyl-CoA synthase, peroxisomal-like [Phalaenopsis equestris]
	CL1537.Contig9_All	ko00130//Ubiquinone and other terpenoid-quinone biosynthesis;ko01110//Biosynthesis of secondary metabolites;ko01100//Metabolic pathways	Metabolism	Metabolism of cofactors and vitamins;Global and overview maps	2.44668	1,4-dihydroxy-2-naphthoyl-CoA synthase, peroxisomal-like [Phalaenopsis equestris]
	CL1551.Contig2_All	ko00561//Glycerolipid metabolism;ko01110//Biosynthesis of secondary metabolites;ko00564//Glycerophospholipid metabolism	Metabolism	Global and overview maps;Lipid metabolism	2.11406	lipid phosphate phosphatase 2 [Dendrobium catenatum] >PKU64059.1 Lipid phosphate phosphatase 2 [Dendrobium catenatum]
	CL1551.Contig7_All	ko01110//Biosynthesis of secondary metabolites;ko00564//Glycerophospholipid metabolism;ko00561//Glycerolipid metabolism	Metabolism	Global and overview maps;Lipid metabolism	2.69486	lipid phosphate phosphatase 2-like [Phalaenopsis equestris]
	CL1565.Contig3_All	ko04144//Endocytosis	Cellular Processes	Transport and catabolism	2.43542	ras-related protein RABE1c-like isoform X1 [Phalaenopsis equestris]
	CL1565.Contig8_All	ko04144//Endocytosis	Cellular Processes	Transport and catabolism	2.2923	ras-related protein RABE1c-like isoform X1 [Phalaenopsis equestris]
	CL1576.Contig4_All	ko01110//Biosynthesis of secondary metabolites;ko01100//Metabolic pathways;ko00592//alpha-Linolenic acid metabolism;ko00564//Glycerophospholipid metabolism	Metabolism	Global and overview maps;Lipid metabolism	3.3312	lipase [Dendrobium catenatum]
	CL1577.Contig15_All	ko01230//Biosynthesis of amino acids;ko00340//Histidine metabolism;ko01100//Metabolic pathways;ko01110//Biosynthesis of secondary metabolites	Metabolism	Amino acid metabolism;Global and overview maps	2.09929	histidinol dehydrogenase, chloroplastic [Phalaenopsis equestris]
	CL1577.Contig6_All	ko01100//Metabolic pathways;ko00340//Histidine metabolism;ko01230//Biosynthesis of amino acids;ko01110//Biosynthesis of secondary metabolites	Metabolism	Global and overview maps;Amino acid metabolism	2.68031	histidinol dehydrogenase, chloroplastic isoform X1 [Dendrobium catenatum] >XP_028554940.1 histidinol dehydrogenase, chloroplastic isoform X1 [Dendrobium catenatum] >PKU69367.1 Histidinol dehydrogenase, chloroplastic [Dendrobium catenatum]
	CL1577.Contig8_All	ko01230//Biosynthesis of amino acids;ko01110//Biosynthesis of secondary metabolites;ko00340//Histidine metabolism;ko01100//Metabolic pathways	Metabolism	Global and overview maps;Amino acid metabolism	4.81685	histidinol dehydrogenase, chloroplastic [Phalaenopsis equestris]
	CL1591.Contig2_All	ko00960//Tropane, piperidine and pyridine alkaloid biosynthesis;ko01110//Biosynthesis of secondary metabolites;ko01100//Metabolic pathways	Metabolism	Biosynthesis of other secondary metabolites;Global and overview maps	3.45931	tropinone reductase homolog At5g06060-like [Phalaenopsis equestris]
	CL1591.Contig3_All	ko01100//Metabolic pathways;ko01110//Biosynthesis of secondary metabolites;ko00960//Tropane, piperidine and pyridine alkaloid biosynthesis	Metabolism	Global and overview maps;Biosynthesis of other secondary metabolites	5.0701	tropinone reductase homolog At5g06060-like [Phalaenopsis equestris]
	CL1607.Contig1_All	ko01100//Metabolic pathways;ko00100//Steroid biosynthesis;ko00909//Sesquiterpenoid and triterpenoid biosynthesis;ko01110//Biosynthesis of secondary metabolites	Metabolism	Lipid metabolism;Metabolism of terpenoids and polyketides;Global and overview maps	2.09224	squalene synthase [Dendrobium catenatum]
	CL1607.Contig3_All	ko00100//Steroid biosynthesis;ko01100//Metabolic pathways;ko00909//Sesquiterpenoid and triterpenoid biosynthesis;ko01110//Biosynthesis of secondary metabolites	Metabolism	Global and overview maps;Metabolism of terpenoids and polyketides;Lipid metabolism	5.70185	squalene synthase-like [Phalaenopsis equestris]
	CL1607.Contig4_All	ko00909//Sesquiterpenoid and triterpenoid biosynthesis;ko01100//Metabolic pathways;ko00100//Steroid biosynthesis;ko01110//Biosynthesis of secondary metabolites	Metabolism	Metabolism of terpenoids and polyketides;Lipid metabolism;Global and overview maps	3.9993	squalene synthase [Dendrobium officinale]
	CL1607.Contig6_All	ko01110//Biosynthesis of secondary metabolites;ko00909//Sesquiterpenoid and triterpenoid biosynthesis;ko00100//Steroid biosynthesis;ko01100//Metabolic pathways	Metabolism	Lipid metabolism;Global and overview maps;Metabolism of terpenoids and polyketides	4.08822	squalene synthase [Dendrobium officinale]
	CL1607.Contig7_All	ko01110//Biosynthesis of secondary metabolites;ko00909//Sesquiterpenoid and triterpenoid biosynthesis;ko01100//Metabolic pathways;ko00100//Steroid biosynthesis	Metabolism	Lipid metabolism;Global and overview maps;Metabolism of terpenoids and polyketides	2.65452	uncharacterized protein LOC110094700 isoform X2 [Dendrobium catenatum]
	CL1623.Contig2_All	ko04136//Autophagy - other	Cellular Processes	Transport and catabolism	3.86524	autophagy-related protein 8f-like [Dendrobium catenatum] >XP_020698743.1 autophagy-related protein 8f-like [Dendrobium catenatum]
	CL1623.Contig3_All	ko04136//Autophagy - other	Cellular Processes	Transport and catabolism	6.35813	autophagy-related protein 8f-like [Dendrobium catenatum] >XP_020698743.1 autophagy-related protein 8f-like [Dendrobium catenatum]
	CL163.Contig5_All	ko04075//Plant hormone signal transduction	Environmental Information Processing	Signal transduction	3.78832	G-box-binding factor 4-like isoform X1 [Phalaenopsis equestris] >XP_020587878.1 G-box-binding factor 4-like isoform X2 [Phalaenopsis equestris]
	CL1632.Contig2_All	ko00100//Steroid biosynthesis;ko01110//Biosynthesis of secondary metabolites;ko01100//Metabolic pathways	Metabolism	Lipid metabolism;Global and overview maps	2.6082	cycloartenol synthase isoform X1 [Phalaenopsis equestris] >XP_020599653.1 cycloartenol synthase isoform X1 [Phalaenopsis equestris]
	CL164.Contig3_All	ko03015//mRNA surveillance pathway;ko03013//RNA transport	Genetic Information Processing	Translation	2.03682	partner of Y14 and mago [Dendrobium catenatum]
	CL164.Contig5_All	ko03013//RNA transport;ko03015//mRNA surveillance pathway	Genetic Information Processing	Translation	7.45802	partner of Y14 and mago [Dendrobium catenatum]
	CL1694.Contig2_All	ko00514//Other types of O-glycan biosynthesis	Metabolism	Glycan biosynthesis and metabolism	2.01472	uncharacterized protein LOC110029056 [Phalaenopsis equestris]
	CL1697.Contig5_All	ko04141//Protein processing in endoplasmic reticulum;ko04626//Plant-pathogen interaction	Genetic Information Processing;Organismal Systems	Environmental adaptation;Folding, sorting and degradation	2.13721	heat shock protein 83 [Phalaenopsis equestris]
	CL1701.Contig1_All	ko00600//Sphingolipid metabolism	Metabolism	Lipid metabolism	4.15753	lipid phosphate phosphatase delta [Dendrobium catenatum] >PKU64473.1 hypothetical protein MA16_Dca008396 [Dendrobium catenatum]
	CL1701.Contig3_All	ko00600//Sphingolipid metabolism	Metabolism	Lipid metabolism	3.08216	lipid phosphate phosphatase delta [Dendrobium catenatum] >PKU64473.1 hypothetical protein MA16_Dca008396 [Dendrobium catenatum]
	CL1703.Contig1_All	ko00500//Starch and sucrose metabolism;ko01100//Metabolic pathways	Metabolism	Global and overview maps;Carbohydrate metabolism	3.64629	probable trehalase isoform X1 [Dendrobium catenatum] >PKU64438.1 putative trehalase [Dendrobium catenatum]
	CL1703.Contig2_All	ko01100//Metabolic pathways;ko00500//Starch and sucrose metabolism	Metabolism	Carbohydrate metabolism;Global and overview maps	2.90411	probable trehalase isoform X1 [Dendrobium catenatum] >PKU64438.1 putative trehalase [Dendrobium catenatum]
	CL1703.Contig4_All	ko00500//Starch and sucrose metabolism;ko01100//Metabolic pathways	Metabolism	Global and overview maps;Carbohydrate metabolism	3.31609	probable trehalase isoform X1 [Dendrobium catenatum] >PKU64438.1 putative trehalase [Dendrobium catenatum]
	CL1716.Contig3_All	ko01100//Metabolic pathways;ko00565//Ether lipid metabolism;ko00562//Inositol phosphate metabolism;ko01110//Biosynthesis of secondary metabolites;ko00564//Glycerophospholipid metabolism	Metabolism	Carbohydrate metabolism;Lipid metabolism;Global and overview maps	4.25777	phospholipase C [Apostasia shenzhenica]
	CL1716.Contig6_All	ko01110//Biosynthesis of secondary metabolites;ko00562//Inositol phosphate metabolism;ko00564//Glycerophospholipid metabolism;ko00565//Ether lipid metabolism;ko01100//Metabolic pathways	Metabolism	Lipid metabolism;Carbohydrate metabolism;Global and overview maps	4.94651	phospholipase C [Apostasia shenzhenica]
	CL1716.Contig7_All	ko01110//Biosynthesis of secondary metabolites;ko00562//Inositol phosphate metabolism;ko00565//Ether lipid metabolism;ko00564//Glycerophospholipid metabolism;ko01100//Metabolic pathways	Metabolism	Carbohydrate metabolism;Lipid metabolism;Global and overview maps	3.5911	phospholipase C [Apostasia shenzhenica]
	CL1728.Contig3_All	ko03020//RNA polymerase	Genetic Information Processing	Transcription	2.91158	repetitive proline-rich cell wall protein 2 [Dendrobium catenatum] >PKU64596.1 Repetitive proline-rich cell wall protein 2 [Dendrobium catenatum]
	CL1736.Contig1_All	ko00330//Arginine and proline metabolism;ko01100//Metabolic pathways	Metabolism	Amino acid metabolism;Global and overview maps	2.95504	putative transcription factor bHLH041 [Dendrobium catenatum] >PKU59682.1 Putative transcription factor bHLH041 [Dendrobium catenatum]
	CL1786.Contig1_All	ko00240//Pyrimidine metabolism;ko01100//Metabolic pathways	Metabolism	Nucleotide metabolism;Global and overview maps	3.15291	CTP synthase-like isoform X1 [Phalaenopsis equestris]
	CL1786.Contig7_All	ko01100//Metabolic pathways;ko00240//Pyrimidine metabolism	Metabolism	Global and overview maps;Nucleotide metabolism	5.47859	CTP synthase-like isoform X1 [Phalaenopsis equestris]
	CL1788.Contig7_All	ko01100//Metabolic pathways;ko00670//One carbon pool by folate	Metabolism	Global and overview maps;Metabolism of cofactors and vitamins	3.64971	5-formyltetrahydrofolate cyclo-ligase, mitochondrial-like [Dendrobium catenatum] >PKU86647.1 5-formyltetrahydrofolate cyclo-ligase [Dendrobium catenatum]
	CL1789.Contig1_All	ko01100//Metabolic pathways;ko01110//Biosynthesis of secondary metabolites;ko00130//Ubiquinone and other terpenoid-quinone biosynthesis	Metabolism	Global and overview maps;Metabolism of cofactors and vitamins	2.7538	2-phytyl-1,4-beta-naphthoquinone methyltransferase, chloroplastic [Dendrobium catenatum]
	CL1790.Contig2_All	ko04075//Plant hormone signal transduction	Environmental Information Processing	Signal transduction	4.61119	squamosa promoter-binding-like protein 18 isoform X2 [Dendrobium catenatum]
	CL1791.Contig5_All	ko03040//Spliceosome	Genetic Information Processing	Transcription	4.56868	SNW/SKI-interacting protein A [Dendrobium catenatum] >XP_020694188.1 SNW/SKI-interacting protein A [Dendrobium catenatum] >PKU67743.1 hypothetical protein MA16_Dca013773 [Dendrobium catenatum]
	CL1811.Contig7_All	ko00908//Zeatin biosynthesis	Metabolism	Metabolism of terpenoids and polyketides	3.97746	cytokinin dehydrogenase 4-like [Dendrobium catenatum] >PKU70930.1 Cytokinin dehydrogenase 9 [Dendrobium catenatum]
	CL1846.Contig2_All	ko03020//RNA polymerase;ko04144//Endocytosis;ko00760//Nicotinate and nicotinamide metabolism;ko01100//Metabolic pathways	Genetic Information Processing;Cellular Processes;Metabolism	Transcription;Metabolism of cofactors and vitamins;Global and overview maps;Transport and catabolism	2.64417	copia LTR rider [Trifolium pratense]
	CL1849.Contig10_All	ko03022//Basal transcription factors	Genetic Information Processing	Transcription	6.14565	TATA-box-binding protein [Apostasia shenzhenica]
	CL1850.Contig3_All	ko04122//Sulfur relay system	Genetic Information Processing	Folding, sorting and degradation	2.78027	ubiquitin-related modifier 1 homolog [Dendrobium catenatum] >PKU66152.1 Ubiquitin-related modifier 1 like [Dendrobium catenatum]
	CL1851.Contig4_All	ko04141//Protein processing in endoplasmic reticulum	Genetic Information Processing	Folding, sorting and degradation	6.57724	uncharacterized protein LOC110113179 [Dendrobium catenatum]
	CL186.Contig2_All	ko04075//Plant hormone signal transduction	Environmental Information Processing	Signal transduction	3.39496	probable carboxylesterase 15 [Dendrobium catenatum] >PKU83964.1 putative carboxylesterase 15 [Dendrobium catenatum]
	CL186.Contig3_All	ko04075//Plant hormone signal transduction	Environmental Information Processing	Signal transduction	3.89465	probable carboxylesterase 15 [Dendrobium catenatum] >PKU83964.1 putative carboxylesterase 15 [Dendrobium catenatum]
	CL1867.Contig1_All	ko02010//ABC transporters	Environmental Information Processing	Membrane transport	3.17535	ABC transporter G family member 45 isoform X1 [Dendrobium catenatum]
	CL1867.Contig2_All	ko02010//ABC transporters	Environmental Information Processing	Membrane transport	7.3069	ABC transporter G family member 45 isoform X1 [Dendrobium catenatum]
	CL1874.Contig10_All	ko03430//Mismatch repair	Genetic Information Processing	Replication and repair	3.99047	uncharacterized protein LOC110100310 [Dendrobium catenatum] >PKU69095.1 hypothetical protein MA16_Dca002365 [Dendrobium catenatum]
	CL1874.Contig11_All	ko03430//Mismatch repair	Genetic Information Processing	Replication and repair	3.66456	uncharacterized protein LOC110100310 [Dendrobium catenatum] >PKU69095.1 hypothetical protein MA16_Dca002365 [Dendrobium catenatum]
	CL1874.Contig4_All	ko03430//Mismatch repair	Genetic Information Processing	Replication and repair	3.73798	uncharacterized protein LOC110100310 [Dendrobium catenatum] >PKU69095.1 hypothetical protein MA16_Dca002365 [Dendrobium catenatum]
	CL1874.Contig5_All	ko03430//Mismatch repair	Genetic Information Processing	Replication and repair	3.38155	uncharacterized protein LOC110100310 [Dendrobium catenatum] >PKU69095.1 hypothetical protein MA16_Dca002365 [Dendrobium catenatum]
	CL1874.Contig6_All	ko03020//RNA polymerase;ko03430//Mismatch repair	Genetic Information Processing	Replication and repair;Transcription	3.52261	uncharacterized protein LOC110100310 [Dendrobium catenatum] >PKU69095.1 hypothetical protein MA16_Dca002365 [Dendrobium catenatum]
	CL1874.Contig7_All	ko03430//Mismatch repair	Genetic Information Processing	Replication and repair	2.79622	uncharacterized protein LOC110100310 [Dendrobium catenatum] >PKU69095.1 hypothetical protein MA16_Dca002365 [Dendrobium catenatum]
	CL1874.Contig8_All	ko03430//Mismatch repair	Genetic Information Processing	Replication and repair	3.40021	uncharacterized protein LOC110100310 [Dendrobium catenatum] >PKU69095.1 hypothetical protein MA16_Dca002365 [Dendrobium catenatum]
	CL1874.Contig9_All	ko03430//Mismatch repair	Genetic Information Processing	Replication and repair	3.97533	uncharacterized protein LOC110100310 [Dendrobium catenatum] >PKU69095.1 hypothetical protein MA16_Dca002365 [Dendrobium catenatum]
	CL1881.Contig1_All	ko00970//Aminoacyl-tRNA biosynthesis	Genetic Information Processing	Translation	3.41085	dirigent protein 22-like [Dendrobium catenatum] >PKU70534.1 Disease resistance response protein 206 [Dendrobium catenatum]
	CL1881.Contig2_All	ko00970//Aminoacyl-tRNA biosynthesis	Genetic Information Processing	Translation	3.64832	dirigent protein 22-like [Dendrobium catenatum] >PKU70534.1 Disease resistance response protein 206 [Dendrobium catenatum]
	CL1881.Contig3_All	ko00970//Aminoacyl-tRNA biosynthesis	Genetic Information Processing	Translation	3.53602	dirigent protein 22-like [Dendrobium catenatum] >PKU70534.1 Disease resistance response protein 206 [Dendrobium catenatum]
	CL1886.Contig1_All	ko01100//Metabolic pathways;ko00940//Phenylpropanoid biosynthesis;ko01110//Biosynthesis of secondary metabolites	Metabolism	Biosynthesis of other secondary metabolites;Global and overview maps	8.53419	caffeic acid 3-O-methyltransferase-like [Phalaenopsis equestris]
	CL1886.Contig2_All	ko00940//Phenylpropanoid biosynthesis;ko01100//Metabolic pathways;ko01110//Biosynthesis of secondary metabolites	Metabolism	Global and overview maps;Biosynthesis of other secondary metabolites	6.51793	caffeic acid 3-O-methyltransferase-like [Phalaenopsis equestris]
	CL1886.Contig4_All	ko01100//Metabolic pathways;ko00940//Phenylpropanoid biosynthesis;ko01110//Biosynthesis of secondary metabolites	Metabolism	Biosynthesis of other secondary metabolites;Global and overview maps	4.98566	caffeic acid 3-O-methyltransferase-like [Phalaenopsis equestris]
	CL1886.Contig7_All	ko00940//Phenylpropanoid biosynthesis;ko01110//Biosynthesis of secondary metabolites;ko01100//Metabolic pathways	Metabolism	Biosynthesis of other secondary metabolites;Global and overview maps	5.62844	caffeic acid 3-O-methyltransferase-like [Phalaenopsis equestris]
	CL1887.Contig14_All	ko00970//Aminoacyl-tRNA biosynthesis	Genetic Information Processing	Translation	2.5506	valine--tRNA ligase, chloroplastic/mitochondrial 2 isoform X1 [Phalaenopsis equestris]
	CL1887.Contig1_All	ko00970//Aminoacyl-tRNA biosynthesis	Genetic Information Processing	Translation	2.58891	valine--tRNA ligase, chloroplastic/mitochondrial 2 [Dendrobium catenatum]
	CL1887.Contig4_All	ko00970//Aminoacyl-tRNA biosynthesis	Genetic Information Processing	Translation	4.38253	valine--tRNA ligase, chloroplastic/mitochondrial 2 isoform X1 [Phalaenopsis equestris]
	CL1893.Contig2_All	ko04075//Plant hormone signal transduction	Environmental Information Processing	Signal transduction	2.91497	auxin-responsive protein IAA21-like [Dendrobium catenatum] >PKU87376.1 Auxin-responsive protein IAA27 [Dendrobium catenatum]
	CL19.Contig3_All	ko03010//Ribosome	Genetic Information Processing	Translation	4.16196	hypothetical protein OsJ_03983 [Oryza sativa Japonica Group]
	CL1905.Contig1_All	ko03010//Ribosome	Genetic Information Processing	Translation	7.49245	60S ribosomal protein L8 [Dendrobium catenatum] >PKU59846.1 60S ribosomal protein L8 [Dendrobium catenatum]
	CL1913.Contig10_All	ko03010//Ribosome	Genetic Information Processing	Translation	4.75871	40S ribosomal protein S11 [Dendrobium catenatum] >PKU69663.1 40S ribosomal protein S11 [Dendrobium catenatum]
	CL1913.Contig12_All	ko03010//Ribosome	Genetic Information Processing	Translation	5.39101	40S ribosomal protein S11 [Dendrobium catenatum] >PKU69663.1 40S ribosomal protein S11 [Dendrobium catenatum]
	CL1913.Contig13_All	ko03010//Ribosome	Genetic Information Processing	Translation	6.25476	40S ribosomal protein S11 [Dendrobium catenatum] >PKU69663.1 40S ribosomal protein S11 [Dendrobium catenatum]
	CL1913.Contig1_All	ko03010//Ribosome	Genetic Information Processing	Translation	6.5544	40S ribosomal protein S11 [Dendrobium catenatum] >PKU69663.1 40S ribosomal protein S11 [Dendrobium catenatum]
	CL1929.Contig2_All	ko04075//Plant hormone signal transduction	Environmental Information Processing	Signal transduction	2.95721	probable histidine kinase 6 [Dendrobium catenatum] >PKU68562.1 Histidine kinase 4 [Dendrobium catenatum]
	CL193.Contig6_All	ko03040//Spliceosome;ko04144//Endocytosis;ko03015//mRNA surveillance pathway;ko03013//RNA transport	Cellular Processes;Genetic Information Processing	Translation;Transport and catabolism;Transcription	2.70569	protein APEM9 isoform X1 [Dendrobium catenatum] >XP_020689460.1 protein APEM9 isoform X1 [Dendrobium catenatum] >XP_020689462.1 protein APEM9 isoform X1 [Dendrobium catenatum]
	CL193.Contig8_All	ko01100//Metabolic pathways;ko00040//Pentose and glucuronate interconversions;ko00520//Amino sugar and nucleotide sugar metabolism;ko00052//Galactose metabolism;ko00053//Ascorbate and aldarate metabolism	Metabolism	Global and overview maps;Carbohydrate metabolism	2.72954	protein APEM9 isoform X1 [Dendrobium catenatum] >XP_020689460.1 protein APEM9 isoform X1 [Dendrobium catenatum] >XP_020689462.1 protein APEM9 isoform X1 [Dendrobium catenatum]
	CL1932.Contig2_All	ko00480//Glutathione metabolism	Metabolism	Metabolism of other amino acids	7.67548	glutathione reductase, cytosolic [Phalaenopsis equestris]
	CL1938.Contig5_All	ko01100//Metabolic pathways;ko00760//Nicotinate and nicotinamide metabolism	Metabolism	Global and overview maps;Metabolism of cofactors and vitamins	4.08477	putative NAD kinase 3 [Phalaenopsis equestris] >XP_020585773.1 putative NAD kinase 3 [Phalaenopsis equestris] >XP_020585774.1 putative NAD kinase 3 [Phalaenopsis equestris] >XP_020585775.1 putative NAD kinase 3 [Phalaenopsis equestris]
	CL1953.Contig4_All	ko04130//SNARE interactions in vesicular transport	Genetic Information Processing	Folding, sorting and degradation	5.66447	syntaxin-132-like [Phalaenopsis equestris]
	CL1956.Contig1_All	ko03010//Ribosome	Genetic Information Processing	Translation	2.03867	60S ribosomal protein L9 [Dendrobium catenatum] >PKU81802.1 60S ribosomal protein L9 [Dendrobium catenatum]
	CL1956.Contig2_All	ko03010//Ribosome	Genetic Information Processing	Translation	2.09466	60S ribosomal protein L9-like [Phalaenopsis equestris]
	CL1967.Contig3_All	ko00071//Fatty acid degradation;ko01100//Metabolic pathways;ko00590//Arachidonic acid metabolism	Metabolism	Global and overview maps;Lipid metabolism	3.87445	cytochrome P450 CYP72A219-like isoform X1 [Dendrobium catenatum] >PKU70364.1 Secologanin synthase [Dendrobium catenatum]
	CL1980.Contig3_All	ko00310//Lysine degradation	Metabolism	Amino acid metabolism	2.12727	histone-lysine N-methyltransferase, H3 lysine-9 specific SUVH5 isoform X1 [Dendrobium catenatum] >PKU85683.1 Histone-lysine N-methyltransferase, H3 lysine-9 specific SUVH5 [Dendrobium catenatum]
	CL2008.Contig1_All	ko00500//Starch and sucrose metabolism;ko01100//Metabolic pathways	Metabolism	Global and overview maps;Carbohydrate metabolism	2.78301	alpha,alpha-trehalose-phosphate synthase [UDP-forming] 1-like [Phalaenopsis equestris] >XP_020579914.1 alpha,alpha-trehalose-phosphate synthase [UDP-forming] 1-like [Phalaenopsis equestris] >XP_020579915.1 alpha,alpha-trehalose-phosphate synthase [UDP-forming] 1-like [Phalaenopsis equestris] >XP_020579916.1 alpha,alpha-trehalose-phosphate synthase [UDP-forming] 1-like [Phalaenopsis equestris] >XP…
	CL2008.Contig4_All	ko00500//Starch and sucrose metabolism;ko01100//Metabolic pathways	Metabolism	Carbohydrate metabolism;Global and overview maps	3.48765	alpha,alpha-trehalose-phosphate synthase [UDP-forming] 1-like [Phalaenopsis equestris] >XP_020579914.1 alpha,alpha-trehalose-phosphate synthase [UDP-forming] 1-like [Phalaenopsis equestris] >XP_020579915.1 alpha,alpha-trehalose-phosphate synthase [UDP-forming] 1-like [Phalaenopsis equestris] >XP_020579916.1 alpha,alpha-trehalose-phosphate synthase [UDP-forming] 1-like [Phalaenopsis equestris] >XP…
	CL2008.Contig5_All	ko01100//Metabolic pathways;ko00500//Starch and sucrose metabolism	Metabolism	Global and overview maps;Carbohydrate metabolism	3.06288	alpha,alpha-trehalose-phosphate synthase [UDP-forming] 1-like [Phalaenopsis equestris] >XP_020579914.1 alpha,alpha-trehalose-phosphate synthase [UDP-forming] 1-like [Phalaenopsis equestris] >XP_020579915.1 alpha,alpha-trehalose-phosphate synthase [UDP-forming] 1-like [Phalaenopsis equestris] >XP_020579916.1 alpha,alpha-trehalose-phosphate synthase [UDP-forming] 1-like [Phalaenopsis equestris] >XP…
	CL2022.Contig1_All	ko04626//Plant-pathogen interaction;ko00520//Amino sugar and nucleotide sugar metabolism;ko01100//Metabolic pathways	Metabolism;Organismal Systems	Global and overview maps;Environmental adaptation;Carbohydrate metabolism	3.88553	PREDICTED: uncharacterized protein LOC103976409 [Musa acuminata subsp. malaccensis]
	CL205.Contig3_All	ko04141//Protein processing in endoplasmic reticulum;ko03013//RNA transport;ko03040//Spliceosome;ko03018//RNA degradation;ko04120//Ubiquitin mediated proteolysis;ko03015//mRNA surveillance pathway	Genetic Information Processing	Transcription;Folding, sorting and degradation;Translation	4.20121	protein FEZ-like [Phalaenopsis equestris]
	CL205.Contig6_All	ko04120//Ubiquitin mediated proteolysis;ko03015//mRNA surveillance pathway;ko03040//Spliceosome;ko04141//Protein processing in endoplasmic reticulum;ko03018//RNA degradation;ko03013//RNA transport	Genetic Information Processing	Translation;Transcription;Folding, sorting and degradation	5.26828	protein FEZ-like [Phalaenopsis equestris]
	CL2065.Contig3_All	ko01110//Biosynthesis of secondary metabolites;ko00906//Carotenoid biosynthesis;ko01100//Metabolic pathways	Metabolism	Global and overview maps;Metabolism of terpenoids and polyketides	3.17884	uncharacterized protein LOC110026915 [Phalaenopsis equestris]
	CL2077.Contig1_All	ko00920//Sulfur metabolism;ko00460//Cyanoamino acid metabolism;ko01200//Carbon metabolism;ko00270//Cysteine and methionine metabolism;ko01110//Biosynthesis of secondary metabolites;ko01100//Metabolic pathways;ko01230//Biosynthesis of amino acids	Metabolism	Amino acid metabolism;Global and overview maps;Energy metabolism;Metabolism of other amino acids	2.77147	bifunctional L-3-cyanoalanine synthase/cysteine synthase 1, mitochondrial [Phalaenopsis equestris]
	CL2083.Contig10_All	ko00500//Starch and sucrose metabolism;ko01100//Metabolic pathways	Metabolism	Carbohydrate metabolism;Global and overview maps	2.44598	probable trehalose-phosphate phosphatase 6 [Phalaenopsis equestris]
	CL2083.Contig11_All	ko00500//Starch and sucrose metabolism;ko01100//Metabolic pathways	Metabolism	Global and overview maps;Carbohydrate metabolism	4.32288	probable trehalose-phosphate phosphatase 6 [Phalaenopsis equestris]
	CL2083.Contig14_All	ko00500//Starch and sucrose metabolism;ko01100//Metabolic pathways	Metabolism	Carbohydrate metabolism;Global and overview maps	3.35405	probable trehalose-phosphate phosphatase 6 [Phalaenopsis equestris]
	CL2083.Contig1_All	ko00500//Starch and sucrose metabolism;ko01100//Metabolic pathways	Metabolism	Global and overview maps;Carbohydrate metabolism	7.0954	probable trehalose-phosphate phosphatase 6 [Phalaenopsis equestris]
	CL2083.Contig6_All	ko00500//Starch and sucrose metabolism;ko01100//Metabolic pathways	Metabolism	Carbohydrate metabolism;Global and overview maps	3.22529	probable trehalose-phosphate phosphatase 6 [Phalaenopsis equestris]
	CL2083.Contig8_All	ko00500//Starch and sucrose metabolism;ko01100//Metabolic pathways	Metabolism	Global and overview maps;Carbohydrate metabolism	2.00258	probable trehalose-phosphate phosphatase 6 [Phalaenopsis equestris]
	CL2083.Contig9_All	ko01100//Metabolic pathways;ko00500//Starch and sucrose metabolism	Metabolism	Global and overview maps;Carbohydrate metabolism	2.80145	probable trehalose-phosphate phosphatase 6 [Phalaenopsis equestris]
	CL2090.Contig1_All	ko01100//Metabolic pathways;ko01110//Biosynthesis of secondary metabolites;ko00500//Starch and sucrose metabolism	Metabolism	Global and overview maps;Carbohydrate metabolism	2.13609	protein PYRICULARIA ORYZAE RESISTANCE 21-like [Phalaenopsis equestris]
	CL2090.Contig2_All	ko01100//Metabolic pathways;ko01110//Biosynthesis of secondary metabolites;ko00500//Starch and sucrose metabolism	Metabolism	Global and overview maps;Carbohydrate metabolism	3.09374	protein PYRICULARIA ORYZAE RESISTANCE 21-like [Phalaenopsis equestris]
	CL2090.Contig3_All	ko01110//Biosynthesis of secondary metabolites;ko00500//Starch and sucrose metabolism;ko01100//Metabolic pathways	Metabolism	Carbohydrate metabolism;Global and overview maps	2.32882	FK506-binding protein 4 [Dendrobium catenatum]
	CL2095.Contig9_All	ko04130//SNARE interactions in vesicular transport;ko04145//Phagosome	Cellular Processes;Genetic Information Processing	Transport and catabolism;Folding, sorting and degradation	5.67217	syntaxin-22 [Dendrobium catenatum] >PKU63839.1 Syntaxin-22 [Dendrobium catenatum]
	CL2116.Contig1_All	ko01100//Metabolic pathways;ko00900//Terpenoid backbone biosynthesis;ko01110//Biosynthesis of secondary metabolites;ko00902//Monoterpenoid biosynthesis	Metabolism	Global and overview maps;Metabolism of terpenoids and polyketides	3.44451	terpene synthase 10-like [Dendrobium catenatum]
	CL2116.Contig4_All	ko00900//Terpenoid backbone biosynthesis;ko00902//Monoterpenoid biosynthesis;ko01110//Biosynthesis of secondary metabolites;ko01100//Metabolic pathways	Metabolism	Metabolism of terpenoids and polyketides;Global and overview maps	3.45248	terpene synthase 10-like [Dendrobium catenatum]
	CL2123.Contig2_All	ko00100//Steroid biosynthesis;ko01100//Metabolic pathways;ko01110//Biosynthesis of secondary metabolites	Metabolism	Lipid metabolism;Global and overview maps	2.10361	delta(14)-sterol reductase-like [Asparagus officinalis]
	CL2132.Contig2_All	ko04144//Endocytosis	Cellular Processes	Transport and catabolism	2.25796	polygalacturonase 1 beta-like protein 3 isoform X1 [Phalaenopsis equestris]
	CL2132.Contig4_All	ko03020//RNA polymerase	Genetic Information Processing	Transcription	2.22451	BURP domain-containing protein 12-like [Dendrobium catenatum]
	CL2132.Contig6_All	ko03020//RNA polymerase	Genetic Information Processing	Transcription	2.93496	BURP domain-containing protein 12-like [Dendrobium catenatum]
	CL2151.Contig1_All	ko03010//Ribosome	Genetic Information Processing	Translation	10.1935	40S ribosomal protein S9-2 [Dendrobium catenatum] >PKU60403.1 40S ribosomal protein S9-2 [Dendrobium catenatum]
	CL2152.Contig2_All	ko00730//Thiamine metabolism;ko00900//Terpenoid backbone biosynthesis;ko01110//Biosynthesis of secondary metabolites;ko01100//Metabolic pathways	Metabolism	Global and overview maps;Metabolism of cofactors and vitamins;Metabolism of terpenoids and polyketides	6.06668	1-deoxy-D-xylulose-5-phosphate synthase [Dendrobium officinale]
	CL2152.Contig3_All	ko00900//Terpenoid backbone biosynthesis;ko00730//Thiamine metabolism;ko01110//Biosynthesis of secondary metabolites;ko01100//Metabolic pathways	Metabolism	Metabolism of terpenoids and polyketides;Global and overview maps;Metabolism of cofactors and vitamins	5.72392	1-deoxy-D-xylulose-5-phosphate synthase [Dendrobium officinale]
	CL2164.Contig3_All	ko00940//Phenylpropanoid biosynthesis;ko03013//RNA transport;ko03015//mRNA surveillance pathway;ko03040//Spliceosome;ko00591//Linoleic acid metabolism;ko01110//Biosynthesis of secondary metabolites;ko01100//Metabolic pathways	Genetic Information Processing;Metabolism	Transcription;Translation;Lipid metabolism;Global and overview maps;Biosynthesis of other secondary metabolites	2.22311	uncharacterized protein LOC114580447 [Dendrobium catenatum]
	CL2167.Contig1_All	ko01110//Biosynthesis of secondary metabolites;ko00904//Diterpenoid biosynthesis;ko01100//Metabolic pathways	Metabolism	Global and overview maps;Metabolism of terpenoids and polyketides	5.2394	Levopimaradiene synthase, chloroplastic [Dendrobium catenatum]
	CL2167.Contig2_All	ko01110//Biosynthesis of secondary metabolites;ko01100//Metabolic pathways;ko00904//Diterpenoid biosynthesis	Metabolism	Metabolism of terpenoids and polyketides;Global and overview maps	3.84056	Levopimaradiene synthase, chloroplastic [Dendrobium catenatum]
	CL2167.Contig3_All	ko00904//Diterpenoid biosynthesis;ko01100//Metabolic pathways;ko01110//Biosynthesis of secondary metabolites	Metabolism	Global and overview maps;Metabolism of terpenoids and polyketides	3.11116	bifunctional levopimaradiene synthase, chloroplastic-like isoform X1 [Phalaenopsis equestris]
	CL2167.Contig4_All	ko00904//Diterpenoid biosynthesis;ko01110//Biosynthesis of secondary metabolites;ko01100//Metabolic pathways	Metabolism	Global and overview maps;Metabolism of terpenoids and polyketides	2.85892	bifunctional levopimaradiene synthase, chloroplastic-like isoform X1 [Phalaenopsis equestris]
	CL2167.Contig5_All	ko01110//Biosynthesis of secondary metabolites;ko01100//Metabolic pathways;ko00904//Diterpenoid biosynthesis	Metabolism	Global and overview maps;Metabolism of terpenoids and polyketides	3.13969	bifunctional levopimaradiene synthase, chloroplastic-like isoform X1 [Phalaenopsis equestris]
	CL2167.Contig7_All	ko01100//Metabolic pathways;ko00904//Diterpenoid biosynthesis;ko01110//Biosynthesis of secondary metabolites	Metabolism	Metabolism of terpenoids and polyketides;Global and overview maps	2.74154	bifunctional levopimaradiene synthase, chloroplastic-like isoform X1 [Phalaenopsis equestris]
	CL2167.Contig8_All	ko00904//Diterpenoid biosynthesis;ko01100//Metabolic pathways;ko01110//Biosynthesis of secondary metabolites	Metabolism	Metabolism of terpenoids and polyketides;Global and overview maps	3.70448	bifunctional levopimaradiene synthase, chloroplastic-like isoform X1 [Phalaenopsis equestris]
	CL2181.Contig1_All	ko03020//RNA polymerase	Genetic Information Processing	Transcription	2.85531	extensin-2 [Dendrobium catenatum]
	CL2181.Contig3_All	ko03020//RNA polymerase	Genetic Information Processing	Transcription	2.18851	extensin-2 [Dendrobium catenatum]
	CL2181.Contig4_All	ko03020//RNA polymerase	Genetic Information Processing	Transcription	3.5753	extensin-2, partial [Medicago truncatula]
	CL2186.Contig5_All	ko04144//Endocytosis	Cellular Processes	Transport and catabolism	2.8262	ESCRT-related protein CHMP1 [Phalaenopsis equestris] >XP_020597401.1 ESCRT-related protein CHMP1 [Phalaenopsis equestris]
	CL2190.Contig1_All	ko01230//Biosynthesis of amino acids;ko01110//Biosynthesis of secondary metabolites;ko00400//Phenylalanine, tyrosine and tryptophan biosynthesis;ko01100//Metabolic pathways	Metabolism	Amino acid metabolism;Global and overview maps	3.32822	phospho-2-dehydro-3-deoxyheptonate aldolase 1, chloroplastic [Dendrobium catenatum]
	CL2190.Contig2_All	ko00400//Phenylalanine, tyrosine and tryptophan biosynthesis;ko01110//Biosynthesis of secondary metabolites;ko01100//Metabolic pathways;ko01230//Biosynthesis of amino acids	Metabolism	Global and overview maps;Amino acid metabolism	2.58476	phospho-2-dehydro-3-deoxyheptonate aldolase 1, chloroplastic [Dendrobium catenatum]
	CL2190.Contig4_All	ko01230//Biosynthesis of amino acids;ko00400//Phenylalanine, tyrosine and tryptophan biosynthesis;ko01110//Biosynthesis of secondary metabolites;ko01100//Metabolic pathways	Metabolism	Amino acid metabolism;Global and overview maps	3.98716	phospho-2-dehydro-3-deoxyheptonate aldolase 1, chloroplastic [Dendrobium catenatum]
	CL2209.Contig12_All	ko00906//Carotenoid biosynthesis;ko01100//Metabolic pathways;ko00944//Flavone and flavonol biosynthesis;ko01110//Biosynthesis of secondary metabolites	Metabolism	Metabolism of terpenoids and polyketides;Global and overview maps;Biosynthesis of other secondary metabolites	5.03628	scopoletin glucosyltransferase-like [Dendrobium catenatum]
	CL2209.Contig13_All	ko00906//Carotenoid biosynthesis;ko01110//Biosynthesis of secondary metabolites;ko01100//Metabolic pathways;ko00944//Flavone and flavonol biosynthesis	Metabolism	Biosynthesis of other secondary metabolites;Metabolism of terpenoids and polyketides;Global and overview maps	4.63435	scopoletin glucosyltransferase-like [Dendrobium catenatum]
	CL2209.Contig15_All	ko00944//Flavone and flavonol biosynthesis	Metabolism	Biosynthesis of other secondary metabolites	3.09524	scopoletin glucosyltransferase-like [Dendrobium catenatum]
	CL2209.Contig2_All	ko01100//Metabolic pathways;ko00944//Flavone and flavonol biosynthesis;ko00906//Carotenoid biosynthesis;ko01110//Biosynthesis of secondary metabolites	Metabolism	Biosynthesis of other secondary metabolites;Metabolism of terpenoids and polyketides;Global and overview maps	4.54939	scopoletin glucosyltransferase-like [Dendrobium catenatum]
	CL2209.Contig7_All	ko00944//Flavone and flavonol biosynthesis	Metabolism	Biosynthesis of other secondary metabolites	3.31461	scopoletin glucosyltransferase-like [Dendrobium catenatum]
	CL2209.Contig8_All	ko00944//Flavone and flavonol biosynthesis	Metabolism	Biosynthesis of other secondary metabolites	5.21491	scopoletin glucosyltransferase-like [Dendrobium catenatum]
	CL2209.Contig9_All	ko00944//Flavone and flavonol biosynthesis	Metabolism	Biosynthesis of other secondary metabolites	2.60402	scopoletin glucosyltransferase-like [Dendrobium catenatum]
	CL2218.Contig6_All	ko01100//Metabolic pathways;ko00500//Starch and sucrose metabolism;ko01110//Biosynthesis of secondary metabolites	Metabolism	Carbohydrate metabolism;Global and overview maps	2.9051	ACT domain-containing protein ACR8-like [Phalaenopsis equestris]
	CL2240.Contig1_All	ko00380//Tryptophan metabolism;ko01110//Biosynthesis of secondary metabolites;ko04016//MAPK signaling pathway - plant;ko04146//Peroxisome;ko01200//Carbon metabolism;ko00630//Glyoxylate and dicarboxylate metabolism	Cellular Processes;Environmental Information Processing;Metabolism	Signal transduction;Carbohydrate metabolism;Global and overview maps;Transport and catabolism;Amino acid metabolism	3.6565	catalase isozyme A [Dendrobium catenatum] >PKU85761.1 Catalase isozyme 2 [Dendrobium catenatum]
	CL2240.Contig2_All	ko04016//MAPK signaling pathway - plant;ko01110//Biosynthesis of secondary metabolites;ko00380//Tryptophan metabolism;ko00630//Glyoxylate and dicarboxylate metabolism;ko04146//Peroxisome;ko01200//Carbon metabolism	Cellular Processes;Metabolism;Environmental Information Processing	Global and overview maps;Amino acid metabolism;Carbohydrate metabolism;Transport and catabolism;Signal transduction	4.33646	catalase isozyme A [Dendrobium catenatum] >PKU85761.1 Catalase isozyme 2 [Dendrobium catenatum]
	CL2259.Contig2_All	ko01100//Metabolic pathways;ko00500//Starch and sucrose metabolism	Metabolism	Carbohydrate metabolism;Global and overview maps	4.09114	glycosyl hydrolase 5 family protein [Dendrobium catenatum] >PKU79835.1 hypothetical protein MA16_Dca016280 [Dendrobium catenatum]
	CL2261.Contig2_All	ko01200//Carbon metabolism	Metabolism	Global and overview maps	3.05421	scopoletin glucosyltransferase-like [Phalaenopsis equestris]
	CL2261.Contig3_All	ko01110//Biosynthesis of secondary metabolites;ko00906//Carotenoid biosynthesis;ko01100//Metabolic pathways	Metabolism	Metabolism of terpenoids and polyketides;Global and overview maps	2.44202	scopoletin glucosyltransferase-like [Dendrobium catenatum] >PKU84772.1 UDP-glucose flavonoid 3-O-glucosyltransferase 7 [Dendrobium catenatum]
	CL2261.Contig5_All	ko01100//Metabolic pathways;ko00906//Carotenoid biosynthesis;ko01110//Biosynthesis of secondary metabolites	Metabolism	Metabolism of terpenoids and polyketides;Global and overview maps	2.42946	scopoletin glucosyltransferase-like [Dendrobium catenatum] >PKU84772.1 UDP-glucose flavonoid 3-O-glucosyltransferase 7 [Dendrobium catenatum]
	CL2261.Contig6_All	ko00906//Carotenoid biosynthesis;ko01110//Biosynthesis of secondary metabolites;ko01100//Metabolic pathways	Metabolism	Global and overview maps;Metabolism of terpenoids and polyketides	2.01565	scopoletin glucosyltransferase-like [Dendrobium catenatum] >PKU84772.1 UDP-glucose flavonoid 3-O-glucosyltransferase 7 [Dendrobium catenatum]
	CL228.Contig8_All	ko04144//Endocytosis	Cellular Processes	Transport and catabolism	3.74622	putative transcription factor/ chromatin remodeling BED-type(Zn) family [Rosa chinensis]
	CL2296.Contig2_All	ko01110//Biosynthesis of secondary metabolites;ko01100//Metabolic pathways;ko00500//Starch and sucrose metabolism	Metabolism	Carbohydrate metabolism;Global and overview maps	4.92013	granule-bound starch synthase 1b, chloroplastic/amyloplastic [Dendrobium catenatum]
	CL23.Contig10_All	ko01110//Biosynthesis of secondary metabolites;ko00904//Diterpenoid biosynthesis	Metabolism	Metabolism of terpenoids and polyketides;Global and overview maps	9.32492	uncharacterized protein LOC110031064 [Phalaenopsis equestris]
	CL23.Contig11_All	ko01110//Biosynthesis of secondary metabolites;ko00940//Phenylpropanoid biosynthesis;ko00904//Diterpenoid biosynthesis	Metabolism	Metabolism of terpenoids and polyketides;Biosynthesis of other secondary metabolites;Global and overview maps	7.45066	2-oxoglutarate-dependent dioxygenase DAO [Dendrobium catenatum] >PKU66026.1 Gibberellin 3-beta-dioxygenase 4 [Dendrobium catenatum]
	CL23.Contig13_All	ko00904//Diterpenoid biosynthesis;ko01110//Biosynthesis of secondary metabolites	Metabolism	Metabolism of terpenoids and polyketides;Global and overview maps	8.64783	2-oxoglutarate-dependent dioxygenase DAO [Dendrobium catenatum] >PKU66026.1 Gibberellin 3-beta-dioxygenase 4 [Dendrobium catenatum]
	CL23.Contig14_All	ko01110//Biosynthesis of secondary metabolites;ko00904//Diterpenoid biosynthesis	Metabolism	Global and overview maps;Metabolism of terpenoids and polyketides	10.487	uncharacterized protein LOC110031064 [Phalaenopsis equestris]
	CL23.Contig15_All	ko01110//Biosynthesis of secondary metabolites;ko00904//Diterpenoid biosynthesis	Metabolism	Global and overview maps;Metabolism of terpenoids and polyketides	6.72143	2-oxoglutarate-dependent dioxygenase DAO [Dendrobium catenatum] >PKU66026.1 Gibberellin 3-beta-dioxygenase 4 [Dendrobium catenatum]
	CL23.Contig16_All	ko00904//Diterpenoid biosynthesis;ko01110//Biosynthesis of secondary metabolites	Metabolism	Global and overview maps;Metabolism of terpenoids and polyketides	9.62349	2-oxoglutarate-dependent dioxygenase DAO [Dendrobium catenatum] >PKU66026.1 Gibberellin 3-beta-dioxygenase 4 [Dendrobium catenatum]
	CL23.Contig17_All	ko00904//Diterpenoid biosynthesis;ko01110//Biosynthesis of secondary metabolites	Metabolism	Global and overview maps;Metabolism of terpenoids and polyketides	6.77555	uncharacterized protein LOC110031064 [Phalaenopsis equestris]
	CL23.Contig18_All	ko00904//Diterpenoid biosynthesis;ko01110//Biosynthesis of secondary metabolites	Metabolism	Global and overview maps;Metabolism of terpenoids and polyketides	8.31977	2-oxoglutarate-dependent dioxygenase DAO-like [Phalaenopsis equestris]
	CL23.Contig19_All	ko00904//Diterpenoid biosynthesis;ko01110//Biosynthesis of secondary metabolites	Metabolism	Global and overview maps;Metabolism of terpenoids and polyketides	5.63629	2-oxoglutarate-dependent dioxygenase DAO [Dendrobium catenatum] >PKU66026.1 Gibberellin 3-beta-dioxygenase 4 [Dendrobium catenatum]
	CL23.Contig20_All	ko00904//Diterpenoid biosynthesis;ko01110//Biosynthesis of secondary metabolites	Metabolism	Metabolism of terpenoids and polyketides;Global and overview maps	7.66111	uncharacterized protein LOC110031064 [Phalaenopsis equestris]
	CL23.Contig21_All	ko01110//Biosynthesis of secondary metabolites;ko00904//Diterpenoid biosynthesis	Metabolism	Metabolism of terpenoids and polyketides;Global and overview maps	8.00129	2-oxoglutarate-dependent dioxygenase DAO [Dendrobium catenatum] >PKU66026.1 Gibberellin 3-beta-dioxygenase 4 [Dendrobium catenatum]
	CL23.Contig22_All	ko00904//Diterpenoid biosynthesis;ko01110//Biosynthesis of secondary metabolites	Metabolism	Global and overview maps;Metabolism of terpenoids and polyketides	8.14071	2-oxoglutarate-dependent dioxygenase DAO [Dendrobium catenatum] >PKU66026.1 Gibberellin 3-beta-dioxygenase 4 [Dendrobium catenatum]
	CL23.Contig23_All	ko00904//Diterpenoid biosynthesis;ko01110//Biosynthesis of secondary metabolites	Metabolism	Metabolism of terpenoids and polyketides;Global and overview maps	8.95631	2-oxoglutarate-dependent dioxygenase DAO [Dendrobium catenatum] >PKU66026.1 Gibberellin 3-beta-dioxygenase 4 [Dendrobium catenatum]
	CL23.Contig25_All	ko00904//Diterpenoid biosynthesis;ko01110//Biosynthesis of secondary metabolites	Metabolism	Global and overview maps;Metabolism of terpenoids and polyketides	8.35259	2-oxoglutarate-dependent dioxygenase DAO [Dendrobium catenatum] >PKU66026.1 Gibberellin 3-beta-dioxygenase 4 [Dendrobium catenatum]
	CL23.Contig26_All	ko01110//Biosynthesis of secondary metabolites;ko00904//Diterpenoid biosynthesis	Metabolism	Global and overview maps;Metabolism of terpenoids and polyketides	6.36158	2-oxoglutarate-dependent dioxygenase DAO-like [Dendrobium catenatum] >PKU81537.1 Gibberellin 3-beta-dioxygenase 4 [Dendrobium catenatum]
	CL23.Contig27_All	ko00904//Diterpenoid biosynthesis;ko01110//Biosynthesis of secondary metabolites	Metabolism	Global and overview maps;Metabolism of terpenoids and polyketides	7.33656	2-oxoglutarate-dependent dioxygenase DAO [Dendrobium catenatum] >PKU66026.1 Gibberellin 3-beta-dioxygenase 4 [Dendrobium catenatum]
	CL23.Contig28_All	ko01110//Biosynthesis of secondary metabolites;ko00904//Diterpenoid biosynthesis;ko01100//Metabolic pathways	Metabolism	Metabolism of terpenoids and polyketides;Global and overview maps	3.42065	2-oxoglutarate-dependent dioxygenase DAO [Dendrobium catenatum] >PKU66026.1 Gibberellin 3-beta-dioxygenase 4 [Dendrobium catenatum]
	CL23.Contig29_All	ko00904//Diterpenoid biosynthesis;ko01110//Biosynthesis of secondary metabolites	Metabolism	Metabolism of terpenoids and polyketides;Global and overview maps	5.86905	2-oxoglutarate-dependent dioxygenase DAO [Dendrobium catenatum] >PKU66026.1 Gibberellin 3-beta-dioxygenase 4 [Dendrobium catenatum]
	CL23.Contig30_All	ko00904//Diterpenoid biosynthesis;ko01110//Biosynthesis of secondary metabolites;ko01100//Metabolic pathways	Metabolism	Global and overview maps;Metabolism of terpenoids and polyketides	4.70023	2-oxoglutarate-dependent dioxygenase DAO [Dendrobium catenatum] >PKU66026.1 Gibberellin 3-beta-dioxygenase 4 [Dendrobium catenatum]
	CL23.Contig5_All	ko01110//Biosynthesis of secondary metabolites;ko01100//Metabolic pathways;ko00940//Phenylpropanoid biosynthesis;ko00904//Diterpenoid biosynthesis	Metabolism	Biosynthesis of other secondary metabolites;Global and overview maps;Metabolism of terpenoids and polyketides	8.0268	2-oxoglutarate-dependent dioxygenase DAO [Dendrobium catenatum] >PKU66026.1 Gibberellin 3-beta-dioxygenase 4 [Dendrobium catenatum]
	CL23.Contig6_All	ko01110//Biosynthesis of secondary metabolites;ko00904//Diterpenoid biosynthesis	Metabolism	Global and overview maps;Metabolism of terpenoids and polyketides	5.80137	1-aminocyclopropane-1-carboxylate oxidase like 7 [Dendrobium catenatum]
	CL23.Contig7_All	ko01110//Biosynthesis of secondary metabolites;ko00904//Diterpenoid biosynthesis	Metabolism	Metabolism of terpenoids and polyketides;Global and overview maps	7.56936	2-oxoglutarate-dependent dioxygenase DAO [Dendrobium catenatum] >PKU66026.1 Gibberellin 3-beta-dioxygenase 4 [Dendrobium catenatum]
	CL23.Contig8_All	ko02010//ABC transporters;ko01110//Biosynthesis of secondary metabolites;ko00904//Diterpenoid biosynthesis	Environmental Information Processing;Metabolism	Membrane transport;Metabolism of terpenoids and polyketides;Global and overview maps	9.09205	2-oxoglutarate-dependent dioxygenase DAO [Dendrobium catenatum] >PKU66026.1 Gibberellin 3-beta-dioxygenase 4 [Dendrobium catenatum]
	CL23.Contig9_All	ko01110//Biosynthesis of secondary metabolites;ko00904//Diterpenoid biosynthesis;ko00940//Phenylpropanoid biosynthesis	Metabolism	Global and overview maps;Metabolism of terpenoids and polyketides;Biosynthesis of other secondary metabolites	9.00505	2-oxoglutarate-dependent dioxygenase DAO [Dendrobium catenatum] >PKU66026.1 Gibberellin 3-beta-dioxygenase 4 [Dendrobium catenatum]
	CL2321.Contig7_All	ko01100//Metabolic pathways;ko00520//Amino sugar and nucleotide sugar metabolism	Metabolism	Carbohydrate metabolism;Global and overview maps	5.0393	probable UDP-arabinose 4-epimerase 3 [Phalaenopsis equestris]
	CL2326.Contig2_All	ko01100//Metabolic pathways;ko00940//Phenylpropanoid biosynthesis;ko01110//Biosynthesis of secondary metabolites;ko00460//Cyanoamino acid metabolism;ko00500//Starch and sucrose metabolism	Metabolism	Biosynthesis of other secondary metabolites;Metabolism of other amino acids;Carbohydrate metabolism;Global and overview maps	3.69556	uncharacterized protein LOC110100144 [Dendrobium catenatum]
	CL2335.Contig1_All	ko03008//Ribosome biogenesis in eukaryotes;ko03018//RNA degradation	Genetic Information Processing	Folding, sorting and degradation;Translation	4.75988	LOW QUALITY PROTEIN: subtilisin-like protease SBT5.3 [Phalaenopsis equestris]
	CL2335.Contig2_All	ko03018//RNA degradation;ko03008//Ribosome biogenesis in eukaryotes	Genetic Information Processing	Folding, sorting and degradation;Translation	5.04029	LOW QUALITY PROTEIN: subtilisin-like protease SBT5.3 [Phalaenopsis equestris]
	CL2335.Contig3_All	ko03018//RNA degradation;ko03008//Ribosome biogenesis in eukaryotes	Genetic Information Processing	Translation;Folding, sorting and degradation	7.18861	LOW QUALITY PROTEIN: subtilisin-like protease SBT5.3 [Phalaenopsis equestris]
	CL2335.Contig5_All	ko03008//Ribosome biogenesis in eukaryotes;ko03018//RNA degradation	Genetic Information Processing	Translation;Folding, sorting and degradation	4.79708	LOW QUALITY PROTEIN: subtilisin-like protease SBT5.3 [Phalaenopsis equestris]
	CL2344.Contig2_All	ko01100//Metabolic pathways;ko00531//Glycosaminoglycan degradation	Metabolism	Glycan biosynthesis and metabolism;Global and overview maps	3.76568	heparanase-like protein 1 [Dendrobium catenatum]
	CL2360.Contig1_All	ko00904//Diterpenoid biosynthesis;ko01110//Biosynthesis of secondary metabolites	Metabolism	Metabolism of terpenoids and polyketides;Global and overview maps	5.60502	gibberellin 3-beta-dioxygenase 1-like [Dendrobium catenatum] >PKU65987.1 Gibberellin 3-beta-dioxygenase 1 [Dendrobium catenatum]
	CL2363.Contig2_All	ko04144//Endocytosis	Cellular Processes	Transport and catabolism	2.43093	ras-related protein RABA5c [Dendrobium catenatum]
	CL2365.Contig4_All	ko04626//Plant-pathogen interaction	Organismal Systems	Environmental adaptation	2.86039	putative WRKY transcription factor 40 [Cymbidium ensifolium]
	CL237.Contig3_All	ko02010//ABC transporters	Environmental Information Processing	Membrane transport	2.69368	ABC transporter G family member 39-like [Phalaenopsis equestris]
	CL2374.Contig3_All	ko00280//Valine, leucine and isoleucine degradation;ko01100//Metabolic pathways	Metabolism	Amino acid metabolism;Global and overview maps	2.36484	serine/threonine-protein kinase STY13 [Dendrobium catenatum]
	CL239.Contig1_All	ko04016//MAPK signaling pathway - plant	Environmental Information Processing	Signal transduction	5.16166	mitogen-activated protein kinase kinase kinase 18 [Dendrobium catenatum]
	CL2394.Contig4_All	ko02010//ABC transporters	Environmental Information Processing	Membrane transport	3.74146	ABC transporter C family member 8-like [Dendrobium catenatum]
	CL2394.Contig5_All	ko02010//ABC transporters	Environmental Information Processing	Membrane transport	3.93547	ABC transporter C family member 8-like [Dendrobium catenatum]
	CL24.Contig5_All	ko01100//Metabolic pathways;ko00563//Glycosylphosphatidylinositol (GPI)-anchor biosynthesis	Metabolism	Global and overview maps;Glycan biosynthesis and metabolism	2.57425	GPI mannosyltransferase 2-like [Dendrobium catenatum]
	CL2402.Contig2_All	ko00945//Stilbenoid, diarylheptanoid and gingerol biosynthesis	Metabolism	Biosynthesis of other secondary metabolites	5.60871	Flavonoid 4'-O-methyltransferase [Dendrobium catenatum]
	CL2449.Contig4_All	ko00904//Diterpenoid biosynthesis;ko01100//Metabolic pathways;ko01110//Biosynthesis of secondary metabolites	Metabolism	Global and overview maps;Metabolism of terpenoids and polyketides	6.13028	probable 2-oxoglutarate-dependent dioxygenase AOP1 [Dendrobium catenatum] >PKU74832.1 Gibberellin 3-beta-dioxygenase 4 [Dendrobium catenatum]
	CL2453.Contig5_All	ko03013//RNA transport	Genetic Information Processing	Translation	4.22289	translation initiation factor eIF-2B subunit beta [Phalaenopsis equestris]
	CL2453.Contig9_All	ko03013//RNA transport	Genetic Information Processing	Translation	4.12718	translation initiation factor eIF-2B subunit beta [Phalaenopsis equestris]
	CL2458.Contig1_All	ko03010//Ribosome	Genetic Information Processing	Translation	5.21872	uncharacterized protein LOC110096683 [Dendrobium catenatum] >PKU65406.1 hypothetical protein MA16_Dca013551 [Dendrobium catenatum]
	CL2458.Contig3_All	ko03010//Ribosome	Genetic Information Processing	Translation	2.31665	uncharacterized protein LOC110096683 [Dendrobium catenatum] >PKU65406.1 hypothetical protein MA16_Dca013551 [Dendrobium catenatum]
	CL2467.Contig5_All	ko04075//Plant hormone signal transduction	Environmental Information Processing	Signal transduction	4.90104	two-component response regulator ARR17-like [Phalaenopsis equestris] >XP_020584396.1 two-component response regulator ARR17-like [Phalaenopsis equestris]
	CL2467.Contig7_All	ko04075//Plant hormone signal transduction	Environmental Information Processing	Signal transduction	2.67166	two-component response regulator ARR17-like [Phalaenopsis equestris] >XP_020584396.1 two-component response regulator ARR17-like [Phalaenopsis equestris]
	CL2478.Contig1_All	ko00053//Ascorbate and aldarate metabolism;ko01100//Metabolic pathways;ko00052//Galactose metabolism;ko04144//Endocytosis;ko00040//Pentose and glucuronate interconversions;ko00520//Amino sugar and nucleotide sugar metabolism;ko03020//RNA polymerase	Cellular Processes;Metabolism;Genetic Information Processing	Transport and catabolism;Transcription;Carbohydrate metabolism;Global and overview maps	4.08727	Retrovirus-related Pol polyprotein from transposon TNT 1-94 [Dendrobium catenatum]
	CL2505.Contig6_All	ko04120//Ubiquitin mediated proteolysis;ko04141//Protein processing in endoplasmic reticulum	Genetic Information Processing	Folding, sorting and degradation	2.69266	NAC domain-containing protein 68-like [Dendrobium catenatum] >PKU76087.1 NAC domain-containing protein 68 [Dendrobium catenatum]
	CL2518.Contig7_All	ko00073//Cutin, suberine and wax biosynthesis;ko00071//Fatty acid degradation;ko01100//Metabolic pathways	Metabolism	Lipid metabolism;Global and overview maps	3.41892	cytochrome P450 704C1-like [Phalaenopsis equestris]
	CL2518.Contig8_All	ko01100//Metabolic pathways;ko00073//Cutin, suberine and wax biosynthesis;ko00071//Fatty acid degradation	Metabolism	Global and overview maps;Lipid metabolism	2.21993	cytochrome P450 704C1-like [Phalaenopsis equestris]
	CL2519.Contig1_All	ko00600//Sphingolipid metabolism;ko00604//Glycosphingolipid biosynthesis - ganglio series;ko00052//Galactose metabolism;ko01100//Metabolic pathways;ko00511//Other glycan degradation;ko00531//Glycosaminoglycan degradation	Metabolism	Glycan biosynthesis and metabolism;Carbohydrate metabolism;Global and overview maps;Lipid metabolism	5.47502	beta-galactosidase-like isoform X1 [Phalaenopsis equestris] >XP_020585037.1 beta-galactosidase-like isoform X1 [Phalaenopsis equestris]
	CL252.Contig4_All	ko00604//Glycosphingolipid biosynthesis - ganglio series;ko00511//Other glycan degradation;ko00600//Sphingolipid metabolism;ko00052//Galactose metabolism;ko00531//Glycosaminoglycan degradation;ko01100//Metabolic pathways	Metabolism	Lipid metabolism;Carbohydrate metabolism;Global and overview maps;Glycan biosynthesis and metabolism	2.28302	beta-galactosidase 6 [Dendrobium catenatum]
	CL253.Contig10_All	ko03040//Spliceosome	Genetic Information Processing	Transcription	2.21785	serine/arginine-rich SC35-like splicing factor SCL30 [Dendrobium catenatum] >XP_020703780.1 serine/arginine-rich SC35-like splicing factor SCL30 [Dendrobium catenatum] >XP_020703781.1 serine/arginine-rich SC35-like splicing factor SCL30 [Dendrobium catenatum] >PKU59016.1 Serine/arginine-rich splicing factor 33 [Dendrobium catenatum]
	CL253.Contig2_All	ko03040//Spliceosome	Genetic Information Processing	Transcription	6.93856	serine/arginine-rich SC35-like splicing factor SCL30 [Dendrobium catenatum] >XP_020703780.1 serine/arginine-rich SC35-like splicing factor SCL30 [Dendrobium catenatum] >XP_020703781.1 serine/arginine-rich SC35-like splicing factor SCL30 [Dendrobium catenatum] >PKU59016.1 Serine/arginine-rich splicing factor 33 [Dendrobium catenatum]
	CL2531.Contig2_All	ko00053//Ascorbate and aldarate metabolism;ko01100//Metabolic pathways	Metabolism	Global and overview maps;Carbohydrate metabolism	4.29824	L-ascorbate oxidase-like isoform X1 [Dendrobium catenatum]
	CL2531.Contig3_All	ko00053//Ascorbate and aldarate metabolism;ko01100//Metabolic pathways	Metabolism	Carbohydrate metabolism;Global and overview maps	3.79398	L-ascorbate oxidase [Phalaenopsis equestris]
	CL2535.Contig10_All	ko01100//Metabolic pathways	Metabolism	Global and overview maps	6.83007	Cytochrome P450 87A3 [Apostasia shenzhenica]
	CL2535.Contig1_All	ko01100//Metabolic pathways	Metabolism	Global and overview maps	7.68373	uncharacterized protein A4U43_C04F30880 [Asparagus officinalis]
	CL2535.Contig2_All	ko01100//Metabolic pathways	Metabolism	Global and overview maps	6.04919	Cytochrome P450 87A3 [Apostasia shenzhenica]
	CL2535.Contig4_All	ko01100//Metabolic pathways	Metabolism	Global and overview maps	7.16785	Cytochrome P450 87A3 [Apostasia shenzhenica]
	CL2535.Contig9_All	ko01100//Metabolic pathways	Metabolism	Global and overview maps	9.23271	Cytochrome P450 87A3 [Apostasia shenzhenica]
	CL2536.Contig6_All	ko00460//Cyanoamino acid metabolism;ko00630//Glyoxylate and dicarboxylate metabolism;ko01200//Carbon metabolism;ko00910//Nitrogen metabolism	Metabolism	Carbohydrate metabolism;Energy metabolism;Metabolism of other amino acids;Global and overview maps	4.7655	uncharacterized protein LOC110095522 [Dendrobium catenatum]
	CL2547.Contig8_All	ko03020//RNA polymerase	Genetic Information Processing	Transcription	4.59115	glutamic acid-rich protein-like [Phalaenopsis equestris]
	CL2574.Contig3_All	ko00230//Purine metabolism	Metabolism	Nucleotide metabolism	2.83336	probable (S)-ureidoglycine aminohydrolase isoform X3 [Phalaenopsis equestris]
	CL2604.Contig1_All	ko03015//mRNA surveillance pathway	Genetic Information Processing	Translation	2.38199	uncharacterized protein At2g38710 isoform X1 [Dendrobium catenatum] >XP_020681892.1 uncharacterized protein At2g38710 isoform X1 [Dendrobium catenatum]
	CL2608.Contig2_All	ko00905//Brassinosteroid biosynthesis	Metabolism	Metabolism of terpenoids and polyketides	9.67773	cytochrome P450 734A6 [Dendrobium catenatum] >PKU84195.1 Cytochrome P450 734A6 [Dendrobium catenatum]
	CL2610.Contig10_All	ko01100//Metabolic pathways;ko00941//Flavonoid biosynthesis;ko04712//Circadian rhythm - plant;ko01110//Biosynthesis of secondary metabolites	Organismal Systems;Metabolism	Biosynthesis of other secondary metabolites;Environmental adaptation;Global and overview maps	2.85135	bibenzyl synthase [Dendrobium catenatum] >PKU78203.1 Bibenzyl synthase [Dendrobium catenatum] >QCO76955.1 bibenzyl synthase [Dendrobium officinale]
	CL2610.Contig11_All	ko01110//Biosynthesis of secondary metabolites;ko00941//Flavonoid biosynthesis;ko04712//Circadian rhythm - plant;ko01100//Metabolic pathways	Organismal Systems;Metabolism	Environmental adaptation;Biosynthesis of other secondary metabolites;Global and overview maps	5.49001	bibenzyl synthase [Cymbidium hybrid cultivar]
	CL2610.Contig1_All	ko01110//Biosynthesis of secondary metabolites;ko04712//Circadian rhythm - plant;ko01100//Metabolic pathways;ko00941//Flavonoid biosynthesis	Organismal Systems;Metabolism	Environmental adaptation;Global and overview maps;Biosynthesis of other secondary metabolites	4.03177	bibenzyl synthase [Cymbidium hybrid cultivar]
	CL2610.Contig2_All	ko00941//Flavonoid biosynthesis;ko01100//Metabolic pathways;ko04712//Circadian rhythm - plant;ko01110//Biosynthesis of secondary metabolites	Metabolism;Organismal Systems	Biosynthesis of other secondary metabolites;Environmental adaptation;Global and overview maps	9.50655	bibenzyl synthase [Cymbidium hybrid cultivar]
	CL2610.Contig3_All	ko00941//Flavonoid biosynthesis;ko04712//Circadian rhythm - plant;ko01110//Biosynthesis of secondary metabolites;ko01100//Metabolic pathways	Metabolism;Organismal Systems	Biosynthesis of other secondary metabolites;Global and overview maps;Environmental adaptation	2.69284	chalcone synthase [Oncidium hybrid cultivar]
	CL2610.Contig4_All	ko01100//Metabolic pathways;ko01110//Biosynthesis of secondary metabolites;ko04712//Circadian rhythm - plant;ko00941//Flavonoid biosynthesis	Organismal Systems;Metabolism	Global and overview maps;Biosynthesis of other secondary metabolites;Environmental adaptation	2.82445	bibenzyl synthase [Dendrobium catenatum] >PKU78203.1 Bibenzyl synthase [Dendrobium catenatum] >QCO76955.1 bibenzyl synthase [Dendrobium officinale]
	CL2610.Contig7_All	ko00941//Flavonoid biosynthesis;ko01100//Metabolic pathways;ko01110//Biosynthesis of secondary metabolites;ko04712//Circadian rhythm - plant	Metabolism;Organismal Systems	Environmental adaptation;Global and overview maps;Biosynthesis of other secondary metabolites	3.55685	bibenzyl synthase [Dendrobium catenatum] >PKU78203.1 Bibenzyl synthase [Dendrobium catenatum] >QCO76955.1 bibenzyl synthase [Dendrobium officinale]
	CL2610.Contig8_All	ko00941//Flavonoid biosynthesis;ko01110//Biosynthesis of secondary metabolites;ko04712//Circadian rhythm - plant;ko01100//Metabolic pathways	Metabolism;Organismal Systems	Environmental adaptation;Global and overview maps;Biosynthesis of other secondary metabolites	3.43784	bibenzyl synthase [Cymbidium hybrid cultivar]
	CL2610.Contig9_All	ko01100//Metabolic pathways;ko04712//Circadian rhythm - plant;ko00941//Flavonoid biosynthesis;ko01110//Biosynthesis of secondary metabolites	Organismal Systems;Metabolism	Environmental adaptation;Biosynthesis of other secondary metabolites;Global and overview maps	2.2086	chalcone synthase [Phalaenopsis x Doritaenopsis hybrid cultivar] >CAA56277.1 bibenzyl synthase [Phalaenopsis hybrid cultivar]
	CL2672.Contig1_All	ko02010//ABC transporters	Environmental Information Processing	Membrane transport	3.87123	ABC transporter I family member 1 [Dendrobium catenatum] >PKU81329.1 ABC transporter I family member 1 [Dendrobium catenatum]
	CL2681.Contig1_All	ko00520//Amino sugar and nucleotide sugar metabolism;ko01110//Biosynthesis of secondary metabolites;ko01100//Metabolic pathways;ko00053//Ascorbate and aldarate metabolism	Metabolism	Global and overview maps;Carbohydrate metabolism	2.91945	GDP-mannose 3,5-epimerase 2 [Phalaenopsis equestris] >XP_020579853.1 GDP-mannose 3,5-epimerase 2 [Phalaenopsis equestris]
	CL2681.Contig2_All	ko01100//Metabolic pathways;ko01110//Biosynthesis of secondary metabolites;ko00053//Ascorbate and aldarate metabolism;ko00520//Amino sugar and nucleotide sugar metabolism	Metabolism	Carbohydrate metabolism;Global and overview maps	2.88205	GDP-mannose 3,5-epimerase 2 [Phalaenopsis equestris] >XP_020579853.1 GDP-mannose 3,5-epimerase 2 [Phalaenopsis equestris]
	CL271.Contig3_All	ko01110//Biosynthesis of secondary metabolites;ko00630//Glyoxylate and dicarboxylate metabolism;ko01100//Metabolic pathways;ko04146//Peroxisome;ko01200//Carbon metabolism	Cellular Processes;Metabolism	Carbohydrate metabolism;Global and overview maps;Transport and catabolism	2.57301	peroxisomal (S)-2-hydroxy-acid oxidase GLO4-like [Phalaenopsis equestris]
	CL2714.Contig16_All	ko01110//Biosynthesis of secondary metabolites;ko01230//Biosynthesis of amino acids;ko00220//Arginine biosynthesis;ko01210//2-Oxocarboxylic acid metabolism;ko01100//Metabolic pathways	Metabolism	Global and overview maps;Amino acid metabolism	3.93199	arginine biosynthesis bifunctional protein ArgJ, chloroplastic [Phalaenopsis equestris]
	CL2714.Contig4_All	ko01210//2-Oxocarboxylic acid metabolism;ko01100//Metabolic pathways;ko01110//Biosynthesis of secondary metabolites;ko00220//Arginine biosynthesis;ko01230//Biosynthesis of amino acids	Metabolism	Amino acid metabolism;Global and overview maps	3.68609	arginine biosynthesis bifunctional protein ArgJ, chloroplastic [Phalaenopsis equestris]
	CL272.Contig5_All	ko03410//Base excision repair	Genetic Information Processing	Replication and repair	4.5203	transcriptional activator DEMETER-like isoform X1 [Phalaenopsis equestris]
	CL2720.Contig1_All	ko01100//Metabolic pathways;ko01110//Biosynthesis of secondary metabolites;ko00900//Terpenoid backbone biosynthesis;ko00902//Monoterpenoid biosynthesis	Metabolism	Metabolism of terpenoids and polyketides;Global and overview maps	6.48811	(-)-alpha-terpineol synthase [Dendrobium catenatum]
	CL2720.Contig2_All	ko01110//Biosynthesis of secondary metabolites;ko00900//Terpenoid backbone biosynthesis	Metabolism	Metabolism of terpenoids and polyketides;Global and overview maps	6.7095	Alpha-terpineol synthase, chloroplastic [Dendrobium catenatum]
	CL2720.Contig4_All	ko01110//Biosynthesis of secondary metabolites;ko00900//Terpenoid backbone biosynthesis;ko01100//Metabolic pathways;ko00902//Monoterpenoid biosynthesis	Metabolism	Metabolism of terpenoids and polyketides;Global and overview maps	7.34791	(-)-alpha-terpineol synthase [Dendrobium catenatum]
	CL2720.Contig5_All	ko01100//Metabolic pathways;ko00902//Monoterpenoid biosynthesis;ko00900//Terpenoid backbone biosynthesis;ko01110//Biosynthesis of secondary metabolites	Metabolism	Global and overview maps;Metabolism of terpenoids and polyketides	9.40691	(-)-alpha-terpineol synthase [Dendrobium catenatum]
	CL2724.Contig4_All	ko00040//Pentose and glucuronate interconversions;ko01100//Metabolic pathways;ko00561//Glycerolipid metabolism;ko01110//Biosynthesis of secondary metabolites;ko00010//Glycolysis / Gluconeogenesis	Metabolism	Carbohydrate metabolism;Lipid metabolism;Global and overview maps	3.04078	NADPH-dependent aldo-keto reductase, chloroplastic [Dendrobium catenatum] >PKU71926.1 Aldo-keto reductase family 4 member C9 [Dendrobium catenatum]
	CL2729.Contig1_All	ko03018//RNA degradation	Genetic Information Processing	Folding, sorting and degradation	2.35573	chaperonin CPN60-like 2, mitochondrial isoform X1 [Dendrobium catenatum]
	CL2729.Contig2_All	ko03018//RNA degradation	Genetic Information Processing	Folding, sorting and degradation	2.10857	chaperonin CPN60-like 2, mitochondrial isoform X1 [Dendrobium catenatum]
	CL2729.Contig3_All	ko01100//Metabolic pathways	Metabolism	Global and overview maps	6.11365
	CL2729.Contig6_All	ko03018//RNA degradation	Genetic Information Processing	Folding, sorting and degradation	6.6138	chaperonin CPN60-like 2, mitochondrial isoform X1 [Dendrobium catenatum]
	CL2729.Contig7_All	ko03018//RNA degradation	Genetic Information Processing	Folding, sorting and degradation	3.92686	chaperonin CPN60-like 2, mitochondrial isoform X1 [Dendrobium catenatum]
	CL2732.Contig3_All	ko03040//Spliceosome	Genetic Information Processing	Transcription	2.00982	uncharacterized protein LOC110106207 [Dendrobium catenatum] >XP_020691664.1 uncharacterized protein LOC110106207 [Dendrobium catenatum] >PKU82075.1 hypothetical protein MA16_Dca004092 [Dendrobium catenatum]
	CL2733.Contig2_All	ko01110//Biosynthesis of secondary metabolites;ko00010//Glycolysis / Gluconeogenesis;ko01100//Metabolic pathways;ko00020//Citrate cycle (TCA cycle);ko00620//Pyruvate metabolism;ko00710//Carbon fixation in photosynthetic organisms;ko01200//Carbon metabolism	Metabolism	Global and overview maps;Energy metabolism;Carbohydrate metabolism	7.78231	phosphoenolpyruvate carboxykinase (ATP) [Dendrobium catenatum]
	CL2742.Contig2_All	ko03018//RNA degradation	Genetic Information Processing	Folding, sorting and degradation	2.25628	putative mitochondrial protein [Dendrobium catenatum]
	CL2756.Contig1_All	ko00620//Pyruvate metabolism;ko00710//Carbon fixation in photosynthetic organisms;ko01200//Carbon metabolism;ko01100//Metabolic pathways	Metabolism	Energy metabolism;Global and overview maps;Carbohydrate metabolism	3.86239	protein SCAR2 isoform X1 [Dendrobium catenatum]
	CL2756.Contig4_All	ko01200//Carbon metabolism;ko01100//Metabolic pathways;ko00710//Carbon fixation in photosynthetic organisms;ko00620//Pyruvate metabolism	Metabolism	Carbohydrate metabolism;Energy metabolism;Global and overview maps	2.55826	protein SCAR4-like isoform X1 [Phalaenopsis equestris] >XP_020583176.1 protein SCAR4-like isoform X1 [Phalaenopsis equestris]
	CL2764.Contig1_All	ko00790//Folate biosynthesis	Metabolism	Metabolism of cofactors and vitamins	2.03582	uncharacterized protein LOC110101312 [Dendrobium catenatum]
	CL2764.Contig3_All	ko00790//Folate biosynthesis	Metabolism	Metabolism of cofactors and vitamins	2.21721	uncharacterized protein LOC110101312 [Dendrobium catenatum]
	CL2768.Contig6_All	ko01230//Biosynthesis of amino acids;ko01100//Metabolic pathways;ko00450//Selenocompound metabolism;ko00920//Sulfur metabolism;ko00270//Cysteine and methionine metabolism;ko01110//Biosynthesis of secondary metabolites	Metabolism	Metabolism of other amino acids;Energy metabolism;Amino acid metabolism;Global and overview maps	2.84727	cystathionine gamma-synthase 1, chloroplastic [Dendrobium catenatum] >XP_020675696.1 cystathionine gamma-synthase 1, chloroplastic [Dendrobium catenatum] >PKU77976.1 Cystathionine gamma-synthase, chloroplastic [Dendrobium catenatum]
	CL2779.Contig2_All	ko00511//Other glycan degradation	Metabolism	Glycan biosynthesis and metabolism	2.27404	alpha-L-fucosidase 2 isoform X1 [Phalaenopsis equestris]
	CL2785.Contig2_All	ko00860//Porphyrin and chlorophyll metabolism;ko01110//Biosynthesis of secondary metabolites;ko01100//Metabolic pathways	Metabolism	Metabolism of cofactors and vitamins;Global and overview maps	5.32897	ferrochelatase-2, chloroplastic-like [Dendrobium catenatum] >PKU77433.1 Ferrochelatase-2, chloroplastic [Dendrobium catenatum]
	CL2789.Contig2_All	ko04141//Protein processing in endoplasmic reticulum;ko04120//Ubiquitin mediated proteolysis	Genetic Information Processing	Folding, sorting and degradation	2.17245	ubiquitin-conjugating enzyme E2 8-like isoform X1 [Dendrobium catenatum] >XP_020689378.1 ubiquitin-conjugating enzyme E2 8-like isoform X1 [Dendrobium catenatum]
	CL2808.Contig1_All	ko01110//Biosynthesis of secondary metabolites;ko00944//Flavone and flavonol biosynthesis;ko01100//Metabolic pathways;ko00941//Flavonoid biosynthesis	Metabolism	Biosynthesis of other secondary metabolites;Global and overview maps	5.39895	flavonoid 3'-monooxygenase-like [Phalaenopsis equestris]
	CL2808.Contig4_All	ko00944//Flavone and flavonol biosynthesis;ko01100//Metabolic pathways;ko00941//Flavonoid biosynthesis;ko01110//Biosynthesis of secondary metabolites	Metabolism	Biosynthesis of other secondary metabolites;Global and overview maps	6.48763	flavonoid 3'-monooxygenase-like [Phalaenopsis equestris]
	CL2808.Contig5_All	ko00944//Flavone and flavonol biosynthesis;ko00941//Flavonoid biosynthesis;ko01110//Biosynthesis of secondary metabolites;ko01100//Metabolic pathways	Metabolism	Biosynthesis of other secondary metabolites;Global and overview maps	4.79747	flavonoid 3'-monooxygenase-like [Phalaenopsis equestris]
	CL2808.Contig6_All	ko01100//Metabolic pathways;ko00941//Flavonoid biosynthesis;ko01110//Biosynthesis of secondary metabolites;ko00944//Flavone and flavonol biosynthesis	Metabolism	Biosynthesis of other secondary metabolites;Global and overview maps	6.47921	flavonoid 3'-monooxygenase-like [Phalaenopsis equestris]
	CL2809.Contig1_All	ko00562//Inositol phosphate metabolism;ko01100//Metabolic pathways	Metabolism	Global and overview maps;Carbohydrate metabolism	2.0745	uncharacterized oxidoreductase At4g09670 [Dendrobium catenatum] >PKU86306.1 putative oxidoreductase [Dendrobium catenatum]
	CL2809.Contig5_All	ko00562//Inositol phosphate metabolism;ko01100//Metabolic pathways	Metabolism	Carbohydrate metabolism;Global and overview maps	3.5296	uncharacterized oxidoreductase At4g09670 [Dendrobium catenatum] >PKU86306.1 putative oxidoreductase [Dendrobium catenatum]
	CL2823.Contig4_All	ko01100//Metabolic pathways;ko01110//Biosynthesis of secondary metabolites;ko00905//Brassinosteroid biosynthesis	Metabolism	Global and overview maps;Metabolism of terpenoids and polyketides	2.43729	cytochrome P450 724B1 [Dendrobium catenatum]
	CL2826.Contig3_All	ko00780//Biotin metabolism;ko01212//Fatty acid metabolism;ko01100//Metabolic pathways;ko00061//Fatty acid biosynthesis	Metabolism	Lipid metabolism;Global and overview maps;Metabolism of cofactors and vitamins	2.87623	3-oxoacyl-[acyl-carrier-protein] synthase I, chloroplastic-like [Phalaenopsis equestris]
	CL2826.Contig6_All	ko00780//Biotin metabolism;ko00061//Fatty acid biosynthesis;ko01212//Fatty acid metabolism;ko01100//Metabolic pathways	Metabolism	Lipid metabolism;Global and overview maps;Metabolism of cofactors and vitamins	2.2068	3-oxoacyl-[acyl-carrier-protein] synthase I, chloroplastic-like [Dendrobium catenatum] >PKU86711.1 3-oxoacyl-[acyl-carrier-protein] synthase I, chloroplastic [Dendrobium catenatum]
	CL2827.Contig5_All	ko02010//ABC transporters;ko01110//Biosynthesis of secondary metabolites;ko00940//Phenylpropanoid biosynthesis	Metabolism;Environmental Information Processing	Biosynthesis of other secondary metabolites;Global and overview maps;Membrane transport	2.35812	S-norcoclaurine synthase 1-like [Phalaenopsis equestris]
	CL2827.Contig6_All	ko01100//Metabolic pathways;ko00941//Flavonoid biosynthesis;ko02010//ABC transporters;ko01110//Biosynthesis of secondary metabolites	Environmental Information Processing;Metabolism	Membrane transport;Global and overview maps;Biosynthesis of other secondary metabolites	3.35691	S-norcoclaurine synthase 1 [Dendrobium catenatum]
	CL2832.Contig6_All	ko00071//Fatty acid degradation;ko01110//Biosynthesis of secondary metabolites;ko01100//Metabolic pathways;ko01212//Fatty acid metabolism;ko00592//alpha-Linolenic acid metabolism	Metabolism	Global and overview maps;Lipid metabolism	5.3621	peroxisomal fatty acid beta-oxidation multifunctional protein isoform X2 [Dendrobium catenatum] >PKU71179.1 Peroxisomal fatty acid beta-oxidation multifunctional protein [Dendrobium catenatum]
	CL2844.Contig1_All	ko00640//Propanoate metabolism;ko00410//beta-Alanine metabolism	Metabolism	Metabolism of other amino acids;Carbohydrate metabolism	5.47203	putative 3-hydroxyisobutyrate dehydrogenase, mitochondrial [Dendrobium catenatum]
	CL2848.Contig1_All	ko00940//Phenylpropanoid biosynthesis;ko01100//Metabolic pathways;ko01110//Biosynthesis of secondary metabolites	Metabolism	Global and overview maps;Biosynthesis of other secondary metabolites	6.90246	cationic peroxidase 1 [Elaeis guineensis]
	CL2848.Contig3_All	ko00940//Phenylpropanoid biosynthesis;ko01110//Biosynthesis of secondary metabolites;ko01100//Metabolic pathways	Metabolism	Global and overview maps;Biosynthesis of other secondary metabolites	6.60092	cationic peroxidase 1 [Elaeis guineensis]
	CL2848.Contig4_All	ko01100//Metabolic pathways;ko00940//Phenylpropanoid biosynthesis;ko01110//Biosynthesis of secondary metabolites	Metabolism	Global and overview maps;Biosynthesis of other secondary metabolites	5.0206	cationic peroxidase 1 [Elaeis guineensis]
	CL287.Contig2_All	ko03013//RNA transport;ko01100//Metabolic pathways;ko00280//Valine, leucine and isoleucine degradation	Metabolism;Genetic Information Processing	Global and overview maps;Translation;Amino acid metabolism	2.03552	protein EXORDIUM-like [Dendrobium catenatum] >PKU83784.1 hypothetical protein MA16_Dca021401 [Dendrobium catenatum]
	CL287.Contig5_All	ko03013//RNA transport;ko01100//Metabolic pathways;ko00280//Valine, leucine and isoleucine degradation	Genetic Information Processing;Metabolism	Global and overview maps;Amino acid metabolism;Translation	3.41381	protein EXORDIUM-like [Dendrobium catenatum] >PKU83784.1 hypothetical protein MA16_Dca021401 [Dendrobium catenatum]
	CL2877.Contig5_All	ko00562//Inositol phosphate metabolism;ko01100//Metabolic pathways;ko04070//Phosphatidylinositol signaling system	Environmental Information Processing;Metabolism	Global and overview maps;Carbohydrate metabolism;Signal transduction	4.59384	inositol-tetrakisphosphate 1-kinase 1-like [Dendrobium catenatum] >PKU70214.1 Inositol-tetrakisphosphate 1-kinase 1 [Dendrobium catenatum]
	CL2877.Contig7_All	ko01100//Metabolic pathways;ko00562//Inositol phosphate metabolism;ko04070//Phosphatidylinositol signaling system	Metabolism;Environmental Information Processing	Global and overview maps;Carbohydrate metabolism;Signal transduction	3.30361	inositol-tetrakisphosphate 1-kinase 5 [Phalaenopsis equestris]
	CL2904.Contig3_All	ko00562//Inositol phosphate metabolism;ko01100//Metabolic pathways	Metabolism	Global and overview maps;Carbohydrate metabolism	2.34196	hypothetical protein MA16_Dca022228 [Dendrobium catenatum]
	CL2931.Contig1_All	ko01110//Biosynthesis of secondary metabolites;ko00640//Propanoate metabolism;ko01100//Metabolic pathways;ko00020//Citrate cycle (TCA cycle);ko01200//Carbon metabolism	Metabolism	Global and overview maps;Carbohydrate metabolism	3.9296	plastid division protein CDP1, chloroplastic isoform X1 [Dendrobium catenatum]
	CL2936.Contig10_All	ko03013//RNA transport	Genetic Information Processing	Translation	3.34012	hypothetical protein CUMW_035640 [Citrus unshiu]
	CL2936.Contig12_All	ko03013//RNA transport	Genetic Information Processing	Translation	4.60097
	CL2936.Contig2_All	ko03013//RNA transport	Genetic Information Processing	Translation	2.46494
	CL2936.Contig5_All	ko01100//Metabolic pathways;ko00520//Amino sugar and nucleotide sugar metabolism;ko00909//Sesquiterpenoid and triterpenoid biosynthesis;ko04626//Plant-pathogen interaction	Metabolism;Organismal Systems	Environmental adaptation;Carbohydrate metabolism;Metabolism of terpenoids and polyketides;Global and overview maps	4.02728	uncharacterized protein LOC113696744 [Coffea arabica]
	CL2936.Contig9_All	ko03013//RNA transport	Genetic Information Processing	Translation	2.12318	hypothetical protein MNEG_14416 [Monoraphidium neglectum] >KIY93547.1 hypothetical protein MNEG_14416 [Monoraphidium neglectum]
	CL2954.Contig3_All	ko01100//Metabolic pathways;ko00940//Phenylpropanoid biosynthesis;ko01110//Biosynthesis of secondary metabolites;ko00500//Starch and sucrose metabolism;ko00460//Cyanoamino acid metabolism	Metabolism	Biosynthesis of other secondary metabolites;Global and overview maps;Metabolism of other amino acids;Carbohydrate metabolism	2.12612	uncharacterized protein LOC110028803 [Phalaenopsis equestris]
	CL2954.Contig5_All	ko00500//Starch and sucrose metabolism;ko00940//Phenylpropanoid biosynthesis;ko00460//Cyanoamino acid metabolism;ko01110//Biosynthesis of secondary metabolites;ko01100//Metabolic pathways	Metabolism	Carbohydrate metabolism;Global and overview maps;Metabolism of other amino acids;Biosynthesis of other secondary metabolites	5.583	uncharacterized protein LOC110028803 [Phalaenopsis equestris]
	CL2954.Contig6_All	ko01100//Metabolic pathways;ko00500//Starch and sucrose metabolism;ko00940//Phenylpropanoid biosynthesis;ko00460//Cyanoamino acid metabolism;ko01110//Biosynthesis of secondary metabolites	Metabolism	Carbohydrate metabolism;Global and overview maps;Metabolism of other amino acids;Biosynthesis of other secondary metabolites	2.34017	uncharacterized protein LOC110028803 [Phalaenopsis equestris]
	CL2956.Contig11_All	ko03018//RNA degradation;ko03030//DNA replication	Genetic Information Processing	Folding, sorting and degradation;Replication and repair	6.62223	uncharacterized protein LOC110103127 [Dendrobium catenatum]
	CL2956.Contig18_All	ko03030//DNA replication	Genetic Information Processing	Replication and repair	3.80571	uncharacterized protein LOC110116623 [Dendrobium catenatum]
	CL2956.Contig22_All	ko03018//RNA degradation	Genetic Information Processing	Folding, sorting and degradation	3.69773	Putative ribonuclease H protein [Dendrobium catenatum]
	CL2956.Contig23_All	ko03018//RNA degradation;ko03013//RNA transport;ko03040//Spliceosome;ko04626//Plant-pathogen interaction;ko04016//MAPK signaling pathway - plant	Environmental Information Processing;Genetic Information Processing;Organismal Systems	Translation;Folding, sorting and degradation;Transcription;Environmental adaptation;Signal transduction	4.75988	Putative ribonuclease H protein [Dendrobium catenatum]
	CL2956.Contig9_All	ko03018//RNA degradation	Genetic Information Processing	Folding, sorting and degradation	3.21781	Putative ribonuclease H protein [Dendrobium catenatum]
	CL2986.Contig2_All	ko04120//Ubiquitin mediated proteolysis	Genetic Information Processing	Folding, sorting and degradation	3.10763	probable ubiquitin-conjugating enzyme E2 16 [Phalaenopsis equestris]
	CL2990.Contig4_All	ko03040//Spliceosome	Genetic Information Processing	Transcription	3.02189	probable splicing factor 3A subunit 1 [Dendrobium catenatum] >XP_028555203.1 probable splicing factor 3A subunit 1 [Dendrobium catenatum] >XP_028555204.1 probable splicing factor 3A subunit 1 [Dendrobium catenatum] >PKU68554.1 putative splicing factor 3A subunit 1 [Dendrobium catenatum]
	CL2990.Contig8_All	ko03040//Spliceosome	Genetic Information Processing	Transcription	2.33034	probable splicing factor 3A subunit 1 [Dendrobium catenatum] >XP_028555203.1 probable splicing factor 3A subunit 1 [Dendrobium catenatum] >XP_028555204.1 probable splicing factor 3A subunit 1 [Dendrobium catenatum] >PKU68554.1 putative splicing factor 3A subunit 1 [Dendrobium catenatum]
	CL3.Contig10_All	ko00620//Pyruvate metabolism;ko00270//Cysteine and methionine metabolism;ko01100//Metabolic pathways;ko00020//Citrate cycle (TCA cycle);ko01200//Carbon metabolism;ko00710//Carbon fixation in photosynthetic organisms;ko01110//Biosynthesis of secondary metabolites;ko00630//Glyoxylate and dicarboxylate metabolism	Metabolism	Carbohydrate metabolism;Global and overview maps;Amino acid metabolism;Energy metabolism	3.51537	oligopeptide transporter 1-like [Phalaenopsis equestris]
	CL3.Contig24_All	ko01100//Metabolic pathways;ko00710//Carbon fixation in photosynthetic organisms;ko01200//Carbon metabolism;ko00020//Citrate cycle (TCA cycle);ko00630//Glyoxylate and dicarboxylate metabolism;ko01110//Biosynthesis of secondary metabolites;ko00620//Pyruvate metabolism;ko00270//Cysteine and methionine metabolism	Metabolism	Amino acid metabolism;Energy metabolism;Carbohydrate metabolism;Global and overview maps	4.21206	oligopeptide transporter 1-like [Dendrobium catenatum] >PKU69103.1 Oligopeptide transporter 5 [Dendrobium catenatum]
	CL3.Contig5_All	ko00710//Carbon fixation in photosynthetic organisms;ko00620//Pyruvate metabolism;ko00020//Citrate cycle (TCA cycle);ko01100//Metabolic pathways;ko01110//Biosynthesis of secondary metabolites;ko00270//Cysteine and methionine metabolism;ko01200//Carbon metabolism;ko00630//Glyoxylate and dicarboxylate metabolism	Metabolism	Amino acid metabolism;Carbohydrate metabolism;Global and overview maps;Energy metabolism	5.03243	oligopeptide transporter 1-like [Dendrobium catenatum] >PKU73062.1 Oligopeptide transporter 5 [Dendrobium catenatum]
	CL3.Contig8_All	ko01100//Metabolic pathways;ko01200//Carbon metabolism;ko00630//Glyoxylate and dicarboxylate metabolism;ko00270//Cysteine and methionine metabolism;ko00020//Citrate cycle (TCA cycle);ko01110//Biosynthesis of secondary metabolites;ko00710//Carbon fixation in photosynthetic organisms;ko00620//Pyruvate metabolism	Metabolism	Energy metabolism;Amino acid metabolism;Carbohydrate metabolism;Global and overview maps	6.56843	oligopeptide transporter 1-like [Dendrobium catenatum] >PKU73062.1 Oligopeptide transporter 5 [Dendrobium catenatum]
	CL300.Contig15_All	ko04075//Plant hormone signal transduction	Environmental Information Processing	Signal transduction	6.91136	auxin response factor 2-like [Dendrobium catenatum] >PKU78711.1 Auxin response factor 2 [Dendrobium catenatum]
	CL300.Contig4_All	ko04075//Plant hormone signal transduction	Environmental Information Processing	Signal transduction	2.96536	Auxin response factor 2 [Dendrobium catenatum]
	CL3004.Contig1_All	ko03022//Basal transcription factors	Genetic Information Processing	Transcription	3.02484	uncharacterized protein LOC110113324 [Dendrobium catenatum] >PKU85578.1 hypothetical protein MA16_Dca003319 [Dendrobium catenatum]
	CL3006.Contig2_All	ko00330//Arginine and proline metabolism;ko00380//Tryptophan metabolism;ko03020//RNA polymerase;ko00360//Phenylalanine metabolism	Genetic Information Processing;Metabolism	Transcription;Amino acid metabolism	5.16898	Chemocyanin [Dendrobium catenatum]
	CL3027.Contig6_All	ko04120//Ubiquitin mediated proteolysis;ko04141//Protein processing in endoplasmic reticulum	Genetic Information Processing	Folding, sorting and degradation	2.28478	SKP1-like protein 21 isoform X1 [Phalaenopsis equestris] >XP_020581124.1 SKP1-like protein 21 isoform X1 [Phalaenopsis equestris] >XP_020581125.1 SKP1-like protein 21 isoform X1 [Phalaenopsis equestris]
	CL3032.Contig2_All	ko00910//Nitrogen metabolism;ko00790//Folate biosynthesis;ko01100//Metabolic pathways;ko04144//Endocytosis;ko00630//Glyoxylate and dicarboxylate metabolism	Cellular Processes;Metabolism	Transport and catabolism;Global and overview maps;Energy metabolism;Carbohydrate metabolism;Metabolism of cofactors and vitamins	4.04415	Retrovirus-related Pol polyprotein from transposon TNT 1-94 [Dendrobium catenatum]
	CL3033.Contig3_All	ko02010//ABC transporters	Environmental Information Processing	Membrane transport	5.77697	ABC transporter G family member 44-like [Dendrobium catenatum]
	CL3038.Contig2_All	ko04144//Endocytosis	Cellular Processes	Transport and catabolism	2.13944	kinesin-like protein KIN-UA isoform X6 [Dendrobium catenatum]
	CL3048.Contig1_All	ko04075//Plant hormone signal transduction	Environmental Information Processing	Signal transduction	3.57666	scarecrow-like protein 32 [Phalaenopsis equestris]
	CL3048.Contig3_All	ko04075//Plant hormone signal transduction	Environmental Information Processing	Signal transduction	3.06642	scarecrow-like protein 32 [Dendrobium catenatum] >PKU65932.1 Scarecrow-like protein 32 [Dendrobium catenatum]
	CL3048.Contig4_All	ko04075//Plant hormone signal transduction	Environmental Information Processing	Signal transduction	4.36692	scarecrow-like protein 32 [Dendrobium catenatum] >PKU65932.1 Scarecrow-like protein 32 [Dendrobium catenatum]
	CL3057.Contig2_All	ko04145//Phagosome;ko04141//Protein processing in endoplasmic reticulum;ko03060//Protein export	Genetic Information Processing;Cellular Processes	Transport and catabolism;Folding, sorting and degradation	3.38145	protein transport protein Sec61 subunit gamma-1 [Phalaenopsis equestris]
	CL3065.Contig2_All	ko00531//Glycosaminoglycan degradation;ko00604//Glycosphingolipid biosynthesis - ganglio series;ko00511//Other glycan degradation;ko00052//Galactose metabolism;ko01100//Metabolic pathways;ko00600//Sphingolipid metabolism	Metabolism	Lipid metabolism;Global and overview maps;Glycan biosynthesis and metabolism;Carbohydrate metabolism	2.03381	zinc finger protein stop1-like protein isoform X1 [Cymbidium ensifolium]
	CL3112.Contig11_All	ko03040//Spliceosome	Genetic Information Processing	Transcription	4.01013	putative RNA-binding protein Luc7-like 2 isoform X2 [Dendrobium catenatum]
	CL3112.Contig7_All	ko03040//Spliceosome	Genetic Information Processing	Transcription	2.35565	putative RNA-binding protein Luc7-like 2 isoform X3 [Dendrobium catenatum]
	CL3127.Contig1_All	ko04016//MAPK signaling pathway - plant	Environmental Information Processing	Signal transduction	2.00214	mitogen-activated protein kinase 9 isoform X4 [Dendrobium catenatum] >PKU64371.1 Mitogen-activated protein kinase 12 [Dendrobium catenatum]
	CL3143.Contig2_All	ko00270//Cysteine and methionine metabolism;ko01110//Biosynthesis of secondary metabolites;ko03013//RNA transport;ko02010//ABC transporters;ko04141//Protein processing in endoplasmic reticulum;ko01100//Metabolic pathways;ko03015//mRNA surveillance pathway	Genetic Information Processing;Metabolism;Environmental Information Processing	Folding, sorting and degradation;Global and overview maps;Membrane transport;Translation;Amino acid metabolism	2.01138	hypothetical protein MA16_Dca020494 [Dendrobium catenatum]
	CL3149.Contig1_All	ko04075//Plant hormone signal transduction	Environmental Information Processing	Signal transduction	3.12499	probable xyloglucan endotransglucosylase/hydrolase protein 23 [Phalaenopsis equestris]
	CL3149.Contig2_All	ko04075//Plant hormone signal transduction	Environmental Information Processing	Signal transduction	4.66356	xyloglucan endotransglucosylase/hydrolase protein 24-like [Dendrobium catenatum] >PKU72273.1 putative xyloglucan endotransglucosylase/hydrolase protein 23 [Dendrobium catenatum]
	CL3149.Contig3_All	ko04075//Plant hormone signal transduction	Environmental Information Processing	Signal transduction	5.40217	putative xyloglucan endotransglucosylase/hydrolase protein 23 [Vitis vinifera]
	CL3149.Contig4_All	ko04075//Plant hormone signal transduction	Environmental Information Processing	Signal transduction	4.53963	probable xyloglucan endotransglucosylase/hydrolase protein 23 [Phalaenopsis equestris]
	CL3155.Contig1_All	ko03010//Ribosome	Genetic Information Processing	Translation	2.01081	60S ribosomal protein L32-1 [Phalaenopsis equestris] >XP_020589487.1 60S ribosomal protein L32-1 [Phalaenopsis equestris] >XP_020589488.1 60S ribosomal protein L32-1 [Phalaenopsis equestris] >XP_020589489.1 60S ribosomal protein L32-1 [Phalaenopsis equestris] >XP_020589502.1 60S ribosomal protein L32-1 [Phalaenopsis equestris] >XP_020589503.1 60S ribosomal protein L32-1 [Phalaenopsis equestris]
	CL3167.Contig2_All	ko02010//ABC transporters	Environmental Information Processing	Membrane transport	9.71126	putative multidrug resistance protein [Dendrobium catenatum]
	CL3167.Contig3_All	ko02010//ABC transporters	Environmental Information Processing	Membrane transport	9.69438	putative multidrug resistance protein [Dendrobium catenatum]
	CL3167.Contig4_All	ko02010//ABC transporters	Environmental Information Processing	Membrane transport	9.58017	putative multidrug resistance protein [Dendrobium catenatum]
	CL3185.Contig2_All	ko03018//RNA degradation;ko03013//RNA transport;ko03015//mRNA surveillance pathway	Genetic Information Processing	Translation;Folding, sorting and degradation	2.44378	NAC transcription factor ONAC010 [Dendrobium catenatum]
	CL3187.Contig4_All	ko03010//Ribosome	Genetic Information Processing	Translation	2.79678	Putative ribonuclease H protein [Dendrobium catenatum]
	CL3198.Contig4_All	ko00760//Nicotinate and nicotinamide metabolism;ko01100//Metabolic pathways;ko00230//Purine metabolism;ko00770//Pantothenate and CoA biosynthesis;ko00240//Pyrimidine metabolism;ko00740//Riboflavin metabolism;ko00500//Starch and sucrose metabolism	Metabolism	Nucleotide metabolism;Carbohydrate metabolism;Global and overview maps;Metabolism of cofactors and vitamins	2.82716	ectonucleotide pyrophosphatase/phosphodiesterase family member 3-like [Dendrobium catenatum] >PKU78217.1 hypothetical protein MA16_Dca024450 [Dendrobium catenatum]
	CL3198.Contig6_All	ko00770//Pantothenate and CoA biosynthesis;ko00740//Riboflavin metabolism;ko00240//Pyrimidine metabolism;ko00230//Purine metabolism;ko00760//Nicotinate and nicotinamide metabolism;ko00500//Starch and sucrose metabolism;ko01100//Metabolic pathways	Metabolism	Metabolism of cofactors and vitamins;Carbohydrate metabolism;Global and overview maps;Nucleotide metabolism	2.70428	ectonucleotide pyrophosphatase/phosphodiesterase family member 3-like [Dendrobium catenatum] >PKU78217.1 hypothetical protein MA16_Dca024450 [Dendrobium catenatum]
	CL3198.Contig9_All	ko00500//Starch and sucrose metabolism;ko00740//Riboflavin metabolism;ko00240//Pyrimidine metabolism;ko00230//Purine metabolism;ko01100//Metabolic pathways;ko00760//Nicotinate and nicotinamide metabolism;ko00770//Pantothenate and CoA biosynthesis	Metabolism	Global and overview maps;Metabolism of cofactors and vitamins;Carbohydrate metabolism;Nucleotide metabolism	3.43751	ectonucleotide pyrophosphatase/phosphodiesterase family member 3-like [Dendrobium catenatum] >PKU78217.1 hypothetical protein MA16_Dca024450 [Dendrobium catenatum]
	CL3202.Contig13_All	ko01230//Biosynthesis of amino acids;ko00400//Phenylalanine, tyrosine and tryptophan biosynthesis;ko03013//RNA transport;ko01110//Biosynthesis of secondary metabolites;ko01100//Metabolic pathways	Metabolism;Genetic Information Processing	Translation;Global and overview maps;Amino acid metabolism	2.40644	zinc finger CCCH domain-containing protein 37-like isoform X4 [Dendrobium catenatum]
	CL3203.Contig10_All	ko00909//Sesquiterpenoid and triterpenoid biosynthesis	Metabolism	Metabolism of terpenoids and polyketides	4.97747	alpha-humulene synthase-like [Dendrobium catenatum]
	CL3203.Contig11_All	ko00909//Sesquiterpenoid and triterpenoid biosynthesis	Metabolism	Metabolism of terpenoids and polyketides	5.07897	alpha-humulene synthase-like [Dendrobium catenatum] >PKU78362.1 Alpha-humulene synthase [Dendrobium catenatum]
	CL3203.Contig12_All	ko00909//Sesquiterpenoid and triterpenoid biosynthesis	Metabolism	Metabolism of terpenoids and polyketides	8.25372	alpha-humulene synthase-like [Dendrobium catenatum]
	CL3203.Contig13_All	ko00909//Sesquiterpenoid and triterpenoid biosynthesis	Metabolism	Metabolism of terpenoids and polyketides	9.33818	alpha-humulene synthase-like [Dendrobium catenatum]
	CL3203.Contig15_All	ko00909//Sesquiterpenoid and triterpenoid biosynthesis	Metabolism	Metabolism of terpenoids and polyketides	7.06505	alpha-humulene synthase-like [Dendrobium catenatum]
	CL3203.Contig16_All	ko00909//Sesquiterpenoid and triterpenoid biosynthesis	Metabolism	Metabolism of terpenoids and polyketides	7.70372	sesquiterpene synthase [Vanda hybrid cultivar]
	CL3203.Contig1_All	ko00909//Sesquiterpenoid and triterpenoid biosynthesis	Metabolism	Metabolism of terpenoids and polyketides	5.64099	sesquiterpene synthase [Vanda hybrid cultivar]
	CL3203.Contig2_All	ko00909//Sesquiterpenoid and triterpenoid biosynthesis	Metabolism	Metabolism of terpenoids and polyketides	10.1489	alpha-humulene synthase-like [Dendrobium catenatum] >PKU78362.1 Alpha-humulene synthase [Dendrobium catenatum]
	CL3203.Contig3_All	ko00909//Sesquiterpenoid and triterpenoid biosynthesis	Metabolism	Metabolism of terpenoids and polyketides	6.21282	beta-eudesmol synthase [Dendrobium catenatum]
	CL3203.Contig4_All	ko00909//Sesquiterpenoid and triterpenoid biosynthesis	Metabolism	Metabolism of terpenoids and polyketides	3.90257	alpha-humulene synthase-like [Dendrobium catenatum]
	CL3203.Contig5_All	ko00909//Sesquiterpenoid and triterpenoid biosynthesis	Metabolism	Metabolism of terpenoids and polyketides	6.17236	alpha-humulene synthase-like [Dendrobium catenatum] >PKU78362.1 Alpha-humulene synthase [Dendrobium catenatum]
	CL3203.Contig7_All	ko00909//Sesquiterpenoid and triterpenoid biosynthesis	Metabolism	Metabolism of terpenoids and polyketides	4.93946	alpha-humulene synthase-like [Dendrobium catenatum]
	CL3203.Contig8_All	ko00909//Sesquiterpenoid and triterpenoid biosynthesis	Metabolism	Metabolism of terpenoids and polyketides	8.66243	alpha-humulene synthase-like [Dendrobium catenatum] >PKU78362.1 Alpha-humulene synthase [Dendrobium catenatum]
	CL3203.Contig9_All	ko00909//Sesquiterpenoid and triterpenoid biosynthesis	Metabolism	Metabolism of terpenoids and polyketides	6.68923	alpha-humulene synthase-like [Dendrobium catenatum]
	CL3214.Contig3_All	ko03020//RNA polymerase	Genetic Information Processing	Transcription	2.26996	DNA-directed RNA polymerase subunit 10-like protein [Phoenix dactylifera] >XP_019708504.1 DNA-directed RNA polymerase subunit 10-like protein [Elaeis guineensis]
	CL3228.Contig2_All	ko00970//Aminoacyl-tRNA biosynthesis	Genetic Information Processing	Translation	2.26966	uncharacterized protein LOC110021733 [Phalaenopsis equestris]
	CL3233.Contig1_All	ko01100//Metabolic pathways	Metabolism	Global and overview maps	4.16321	premnaspirodiene oxygenase [Dendrobium catenatum]
	CL3233.Contig2_All	ko01100//Metabolic pathways	Metabolism	Global and overview maps	5.87546	premnaspirodiene oxygenase [Dendrobium catenatum]
	CL3236.Contig1_All	ko00531//Glycosaminoglycan degradation;ko01100//Metabolic pathways	Metabolism	Glycan biosynthesis and metabolism;Global and overview maps	2.62272	heparanase-like protein 2 [Dendrobium catenatum]
	CL3236.Contig5_All	ko00531//Glycosaminoglycan degradation;ko01100//Metabolic pathways	Metabolism	Global and overview maps;Glycan biosynthesis and metabolism	3.94193	heparanase-like protein 2 [Elaeis guineensis]
	CL3249.Contig7_All	ko03040//Spliceosome	Genetic Information Processing	Transcription	5.22653	PREDICTED: heterogeneous nuclear ribonucleoprotein 1-like [Populus euphratica]
	CL3302.Contig2_All	ko04075//Plant hormone signal transduction	Environmental Information Processing	Signal transduction	5.82261	protein TIFY 10a-like [Dendrobium catenatum]
	CL3309.Contig6_All	ko01110//Biosynthesis of secondary metabolites;ko00909//Sesquiterpenoid and triterpenoid biosynthesis;ko00230//Purine metabolism;ko01100//Metabolic pathways;ko00760//Nicotinate and nicotinamide metabolism;ko00240//Pyrimidine metabolism	Metabolism	Global and overview maps;Metabolism of terpenoids and polyketides;Nucleotide metabolism;Metabolism of cofactors and vitamins	4.71377	hypothetical protein AXF42_Ash016088 [Apostasia shenzhenica]
	CL3331.Contig1_All	ko03013//RNA transport	Genetic Information Processing	Translation	2.00368	serine-threonine kinase receptor-associated protein-like [Phalaenopsis equestris]
	CL3371.Contig4_All	ko03018//RNA degradation	Genetic Information Processing	Folding, sorting and degradation	3.81013	Putative ribonuclease H protein [Dendrobium catenatum]
	CL3388.Contig1_All	ko03010//Ribosome	Genetic Information Processing	Translation	2.8232	60S ribosomal protein L37a-1 [Amborella trichopoda] >XP_006838475.2 60S ribosomal protein L37a-1 [Amborella trichopoda] >XP_009387761.1 PREDICTED: 60S ribosomal protein L37a-1-like [Musa acuminata subsp. malaccensis] >XP_009415220.1 PREDICTED: 60S ribosomal protein L37a-1-like isoform X2 [Musa acuminata subsp. malaccensis] >XP_020086007.1 60S ribosomal protein L37a-1 [Ananas comosus] >XP_02010533…
	CL3388.Contig4_All	ko03010//Ribosome	Genetic Information Processing	Translation	2.30884	60S ribosomal protein L37a-1 [Amborella trichopoda] >XP_006838475.2 60S ribosomal protein L37a-1 [Amborella trichopoda] >XP_009387761.1 PREDICTED: 60S ribosomal protein L37a-1-like [Musa acuminata subsp. malaccensis] >XP_009415220.1 PREDICTED: 60S ribosomal protein L37a-1-like isoform X2 [Musa acuminata subsp. malaccensis] >XP_020086007.1 60S ribosomal protein L37a-1 [Ananas comosus] >XP_02010533…
	CL3435.Contig5_All	ko01110//Biosynthesis of secondary metabolites;ko00071//Fatty acid degradation;ko01212//Fatty acid metabolism;ko01100//Metabolic pathways;ko00592//alpha-Linolenic acid metabolism	Metabolism	Lipid metabolism;Global and overview maps	3.38885	Glyoxysomal fatty acid beta-oxidation multifunctional protein MFP-a [Apostasia shenzhenica]
	CL3437.Contig3_All	ko01100//Metabolic pathways;ko00563//Glycosylphosphatidylinositol (GPI)-anchor biosynthesis	Metabolism	Global and overview maps;Glycan biosynthesis and metabolism	4.06629	phosphatidylinositol-glycan biosynthesis class F protein isoform X1 [Dendrobium catenatum]
	CL3440.Contig1_All	ko01100//Metabolic pathways;ko00270//Cysteine and methionine metabolism	Metabolism	Amino acid metabolism;Global and overview maps	2.66274	DNA (cytosine-5)-methyltransferase 1B [Dendrobium catenatum] >PKU76524.1 DNA (cytosine-5)-methyltransferase 1B [Dendrobium catenatum]
	CL3440.Contig2_All	ko00270//Cysteine and methionine metabolism;ko01100//Metabolic pathways	Metabolism	Global and overview maps;Amino acid metabolism	3.09739	DNA (cytosine-5)-methyltransferase 1B [Dendrobium catenatum] >PKU76524.1 DNA (cytosine-5)-methyltransferase 1B [Dendrobium catenatum]
	CL3441.Contig9_All	ko03013//RNA transport	Genetic Information Processing	Translation	3.16957	THO complex subunit 7B [Dendrobium catenatum] >XP_020677601.1 THO complex subunit 7B [Dendrobium catenatum] >XP_020677602.1 THO complex subunit 7B [Dendrobium catenatum] >PKU78603.1 hypothetical protein MA16_Dca011160 [Dendrobium catenatum]
	CL3442.Contig1_All	ko04626//Plant-pathogen interaction;ko04016//MAPK signaling pathway - plant	Environmental Information Processing;Organismal Systems	Environmental adaptation;Signal transduction	2.11888	MDIS1-interacting receptor like kinase 2-like [Dendrobium catenatum]
	CL3442.Contig2_All	ko04016//MAPK signaling pathway - plant;ko04626//Plant-pathogen interaction	Organismal Systems;Environmental Information Processing	Environmental adaptation;Signal transduction	2.78963	putative LRR receptor-like serine/threonine-protein kinase [Dendrobium catenatum]
	CL3473.Contig1_All	ko03020//RNA polymerase	Genetic Information Processing	Transcription	2.7117	extensin-3-like isoform X2 [Dendrobium catenatum] >XP_020687477.1 extensin-3-like isoform X1 [Dendrobium catenatum]
	CL3473.Contig3_All	ko03020//RNA polymerase	Genetic Information Processing	Transcription	3.11352	extensin-2 [Solanum pennellii]
	CL3473.Contig5_All	ko03020//RNA polymerase	Genetic Information Processing	Transcription	3.75745	extensin-3-like isoform X2 [Dendrobium catenatum] >XP_020687477.1 extensin-3-like isoform X1 [Dendrobium catenatum]
	CL3473.Contig6_All	ko03020//RNA polymerase	Genetic Information Processing	Transcription	3.95815	hypothetical protein AXG93_669s1430 [Marchantia polymorpha subsp. ruderalis]
	CL3473.Contig7_All	ko03020//RNA polymerase	Genetic Information Processing	Transcription	3.23482	extensin-3-like isoform X2 [Dendrobium catenatum] >XP_020687477.1 extensin-3-like isoform X1 [Dendrobium catenatum]
	CL3505.Contig5_All	ko00051//Fructose and mannose metabolism;ko00040//Pentose and glucuronate interconversions;ko01100//Metabolic pathways	Metabolism	Global and overview maps;Carbohydrate metabolism	3.61288	sorbitol dehydrogenase [Dendrobium catenatum] >PKU83397.1 Sorbitol dehydrogenase [Dendrobium catenatum]
	CL3547.Contig1_All	ko01100//Metabolic pathways;ko00040//Pentose and glucuronate interconversions	Metabolism	Global and overview maps;Carbohydrate metabolism	3.03385	pectinesterase-like [Phalaenopsis equestris]
	CL3557.Contig1_All	ko03020//RNA polymerase	Genetic Information Processing	Transcription	5.15621	protodermal factor 1 [Dendrobium catenatum]
	CL3557.Contig2_All	ko03020//RNA polymerase	Genetic Information Processing	Transcription	4.39221	protodermal factor 1 [Dendrobium catenatum]
	CL356.Contig1_All	ko00480//Glutathione metabolism	Metabolism	Metabolism of other amino acids	4.01877	Glutathione S-transferase U17 [Apostasia shenzhenica]
	CL3566.Contig1_All	ko00592//alpha-Linolenic acid metabolism;ko01110//Biosynthesis of secondary metabolites;ko01100//Metabolic pathways	Metabolism	Global and overview maps;Lipid metabolism	3.2999	4-coumarate--CoA ligase-like 5 isoform X1 [Phalaenopsis equestris]
	CL3566.Contig2_All	ko00592//alpha-Linolenic acid metabolism;ko01110//Biosynthesis of secondary metabolites;ko01100//Metabolic pathways	Metabolism	Lipid metabolism;Global and overview maps	3.48404	4-coumarate--CoA ligase-like 4 [Phalaenopsis equestris]
	CL3582.Contig2_All	ko04075//Plant hormone signal transduction;ko04016//MAPK signaling pathway - plant	Environmental Information Processing	Signal transduction	4.03544	abscisic acid receptor PYR1-like [Phalaenopsis equestris]
	CL3589.Contig4_All	ko01100//Metabolic pathways;ko00510//N-Glycan biosynthesis	Metabolism	Global and overview maps;Glycan biosynthesis and metabolism	2.17524	UDP-N-acetylglucosamine transferase subunit ALG14 [Dendrobium catenatum] >PKU67734.1 beta-1,4-N-acetylglucosaminyltransferase [Dendrobium catenatum]
	CL3606.Contig4_All	ko00040//Pentose and glucuronate interconversions;ko01100//Metabolic pathways	Metabolism	Carbohydrate metabolism;Global and overview maps	2.49448	ankyrin repeat-containing protein ITN1-like [Phalaenopsis equestris]
	CL3645.Contig1_All	ko00944//Flavone and flavonol biosynthesis;ko01110//Biosynthesis of secondary metabolites;ko01100//Metabolic pathways;ko00941//Flavonoid biosynthesis	Metabolism	Biosynthesis of other secondary metabolites;Global and overview maps	2.30119	flavonoid 3'-monooxygenase CYP75B3-like [Dendrobium catenatum] >PKU68301.1 Flavonoid 3'-monooxygenase [Dendrobium catenatum]
	CL3645.Contig3_All	ko00944//Flavone and flavonol biosynthesis;ko01100//Metabolic pathways;ko01110//Biosynthesis of secondary metabolites;ko00941//Flavonoid biosynthesis	Metabolism	Biosynthesis of other secondary metabolites;Global and overview maps	2.64936	flavonoid 3'-monooxygenase CYP75B3-like [Dendrobium catenatum] >PKU68301.1 Flavonoid 3'-monooxygenase [Dendrobium catenatum]
	CL3658.Contig10_All	ko01100//Metabolic pathways;ko01110//Biosynthesis of secondary metabolites;ko00660//C5-Branched dibasic acid metabolism;ko01210//2-Oxocarboxylic acid metabolism;ko00290//Valine, leucine and isoleucine biosynthesis;ko01230//Biosynthesis of amino acids;ko00966//Glucosinolate biosynthesis	Metabolism	Biosynthesis of other secondary metabolites;Amino acid metabolism;Global and overview maps;Carbohydrate metabolism	2.02269	3-isopropylmalate dehydratase [Dendrobium catenatum]
	CL3658.Contig2_All	ko00290//Valine, leucine and isoleucine biosynthesis;ko01110//Biosynthesis of secondary metabolites;ko01100//Metabolic pathways;ko01210//2-Oxocarboxylic acid metabolism;ko00660//C5-Branched dibasic acid metabolism;ko01230//Biosynthesis of amino acids;ko00966//Glucosinolate biosynthesis	Metabolism	Carbohydrate metabolism;Biosynthesis of other secondary metabolites;Global and overview maps;Amino acid metabolism	2.30075	3-isopropylmalate dehydratase large subunit, chloroplastic isoform X6 [Dendrobium catenatum]
	CL3658.Contig7_All	ko01100//Metabolic pathways;ko01230//Biosynthesis of amino acids;ko00966//Glucosinolate biosynthesis;ko00660//C5-Branched dibasic acid metabolism;ko01110//Biosynthesis of secondary metabolites;ko00290//Valine, leucine and isoleucine biosynthesis;ko01210//2-Oxocarboxylic acid metabolism	Metabolism	Carbohydrate metabolism;Amino acid metabolism;Global and overview maps;Biosynthesis of other secondary metabolites	3.0904	3-isopropylmalate dehydratase [Dendrobium catenatum]
	CL3658.Contig8_All	ko00660//C5-Branched dibasic acid metabolism;ko00290//Valine, leucine and isoleucine biosynthesis;ko01100//Metabolic pathways;ko00966//Glucosinolate biosynthesis;ko01210//2-Oxocarboxylic acid metabolism;ko01110//Biosynthesis of secondary metabolites;ko01230//Biosynthesis of amino acids	Metabolism	Global and overview maps;Biosynthesis of other secondary metabolites;Amino acid metabolism;Carbohydrate metabolism	2.62101	3-isopropylmalate dehydratase [Dendrobium catenatum]
	CL366.Contig3_All	ko02010//ABC transporters	Environmental Information Processing	Membrane transport	2.14327	ABC transporter C family member 10 [Dendrobium catenatum]
	CL3662.Contig4_All	ko00330//Arginine and proline metabolism;ko00360//Phenylalanine metabolism;ko00380//Tryptophan metabolism	Metabolism	Amino acid metabolism	4.33044	basic blue protein-like [Phalaenopsis equestris]
	CL370.Contig3_All	ko04141//Protein processing in endoplasmic reticulum	Genetic Information Processing	Folding, sorting and degradation	6.13963	uncharacterized protein LOC103721588 isoform X2 [Phoenix dactylifera]
	CL3709.Contig1_All	ko03020//RNA polymerase	Genetic Information Processing	Transcription	4.77738	mavicyanin-like [Gossypium australe]
	CL3709.Contig2_All	ko03020//RNA polymerase	Genetic Information Processing	Transcription	5.0685	basic blue protein-like [Asparagus officinalis] >ONK61091.1 uncharacterized protein A4U43_C08F26160 [Asparagus officinalis]
	CL371.Contig3_All	ko04141//Protein processing in endoplasmic reticulum	Genetic Information Processing	Folding, sorting and degradation	2.62249	heat shock 70 kDa protein 17 [Phalaenopsis equestris]
	CL371.Contig6_All	ko04141//Protein processing in endoplasmic reticulum	Genetic Information Processing	Folding, sorting and degradation	2.08139	heat shock 70 kDa protein 17 [Dendrobium catenatum]
	CL3714.Contig2_All	ko00310//Lysine degradation	Metabolism	Amino acid metabolism	4.11311	uncharacterized protein LOC110100284 [Dendrobium catenatum]
	CL3714.Contig3_All	ko00310//Lysine degradation	Metabolism	Amino acid metabolism	6.7236	uncharacterized protein LOC110100284 [Dendrobium catenatum]
	CL3714.Contig4_All	ko00310//Lysine degradation	Metabolism	Amino acid metabolism	8.1906	uncharacterized protein LOC110100284 [Dendrobium catenatum]
	CL3714.Contig5_All	ko00310//Lysine degradation	Metabolism	Amino acid metabolism	2.16495	Histone-lysine N-methyltransferase ATX2 [Dendrobium catenatum]
	CL3714.Contig7_All	ko00310//Lysine degradation	Metabolism	Amino acid metabolism	3.93757	uncharacterized protein LOC110100284 [Dendrobium catenatum]
	CL3746.Contig1_All	ko03010//Ribosome	Genetic Information Processing	Translation	3.60454	40S ribosomal protein S21 isoform X1 [Dendrobium catenatum]
	CL375.Contig7_All	ko00010//Glycolysis / Gluconeogenesis;ko01110//Biosynthesis of secondary metabolites;ko00520//Amino sugar and nucleotide sugar metabolism;ko00710//Carbon fixation in photosynthetic organisms;ko03015//mRNA surveillance pathway;ko01100//Metabolic pathways;ko01200//Carbon metabolism;ko00380//Tryptophan metabolism;ko01230//Biosynthesis of amino acids	Genetic Information Processing;Metabolism	Amino acid metabolism;Translation;Global and overview maps;Carbohydrate metabolism;Energy metabolism	4.91811	Serine/threonine-protein phosphatase 7 long form like [Dendrobium catenatum]
	CL3753.Contig3_All	ko04070//Phosphatidylinositol signaling system;ko01100//Metabolic pathways;ko00562//Inositol phosphate metabolism	Metabolism;Environmental Information Processing	Signal transduction;Carbohydrate metabolism;Global and overview maps	2.22272	type IV inositol polyphosphate 5-phosphatase 7 [Dendrobium catenatum]
	CL3769.Contig1_All	ko01100//Metabolic pathways	Metabolism	Global and overview maps	8.76103	Premnaspirodiene oxygenase [Dendrobium catenatum]
	CL3769.Contig2_All	ko01100//Metabolic pathways;ko00909//Sesquiterpenoid and triterpenoid biosynthesis;ko01110//Biosynthesis of secondary metabolites	Metabolism	Global and overview maps;Metabolism of terpenoids and polyketides	7.83744	Premnaspirodiene oxygenase [Dendrobium catenatum]
	CL378.Contig3_All	ko00071//Fatty acid degradation;ko01110//Biosynthesis of secondary metabolites;ko00073//Cutin, suberine and wax biosynthesis;ko01100//Metabolic pathways;ko00906//Carotenoid biosynthesis;ko00905//Brassinosteroid biosynthesis	Metabolism	Global and overview maps;Lipid metabolism;Metabolism of terpenoids and polyketides	4.35616	hypothetical protein As57867_015568 [Aphanomyces stellatus] >VFT92421.1 Aste57867_15624 [Aphanomyces stellatus]
	CL3792.Contig3_All	ko03040//Spliceosome	Genetic Information Processing	Transcription	2.43028	uncharacterized protein At4g14342 [Dendrobium catenatum]
	CL3799.Contig2_All	ko01100//Metabolic pathways;ko01110//Biosynthesis of secondary metabolites;ko00940//Phenylpropanoid biosynthesis	Metabolism	Biosynthesis of other secondary metabolites;Global and overview maps	2.80289	peroxidase 51-like isoform X1 [Phalaenopsis equestris]
	CL3815.Contig3_All	ko00053//Ascorbate and aldarate metabolism;ko00480//Glutathione metabolism	Metabolism	Carbohydrate metabolism;Metabolism of other amino acids	3.59146	L-ascorbate peroxidase, cytosolic [Dendrobium catenatum] >XP_020693708.1 L-ascorbate peroxidase, cytosolic [Dendrobium catenatum] >PKU84137.1 L-ascorbate peroxidase, cytosolic [Dendrobium catenatum]
	CL3832.Contig2_All	ko00910//Nitrogen metabolism	Metabolism	Energy metabolism	4.25382	beta carbonic anhydrase 5, chloroplastic [Dendrobium catenatum] >PKU59751.1 Carbonic anhydrase, chloroplastic [Dendrobium catenatum]
	CL3886.Contig3_All	ko02010//ABC transporters	Environmental Information Processing	Membrane transport	3.13399	ABC transporter G family member 42 [Dendrobium catenatum] >PKU80013.1 Pleiotropic drug resistance protein 12 [Dendrobium catenatum]
	CL3886.Contig8_All	ko02010//ABC transporters	Environmental Information Processing	Membrane transport	3.9021	ABC transporter G family member 42 isoform X2 [Dendrobium catenatum]
	CL3904.Contig3_All	ko00940//Phenylpropanoid biosynthesis;ko01100//Metabolic pathways;ko01110//Biosynthesis of secondary metabolites	Metabolism	Biosynthesis of other secondary metabolites;Global and overview maps	3.63512	uncharacterized protein LOC110100302 isoform X2 [Dendrobium catenatum] >PKU69097.1 hypothetical protein MA16_Dca002367 [Dendrobium catenatum]
	CL391.Contig12_All	ko03410//Base excision repair	Genetic Information Processing	Replication and repair	3.62254	DNA-(apurinic or apyrimidinic site) lyase, chloroplastic isoform X2 [Dendrobium catenatum]
	CL391.Contig16_All	ko03410//Base excision repair	Genetic Information Processing	Replication and repair	4.81718	DNA-(apurinic or apyrimidinic site) lyase, chloroplastic isoform X2 [Dendrobium catenatum]
	CL3910.Contig3_All	ko00514//Other types of O-glycan biosynthesis	Metabolism	Glycan biosynthesis and metabolism	2.92089	hydroxyproline O-arabinosyltransferase 3-like [Dendrobium catenatum] >PKU76848.1 hypothetical protein MA16_Dca001454 [Dendrobium catenatum]
	CL3942.Contig4_All	ko02010//ABC transporters	Environmental Information Processing	Membrane transport	4.58504	pleiotropic drug resistance protein 3-like isoform X1 [Dendrobium catenatum]
	CL3942.Contig5_All	ko02010//ABC transporters	Environmental Information Processing	Membrane transport	5.11495	pleiotropic drug resistance protein 3-like isoform X1 [Dendrobium catenatum]
	CL3942.Contig6_All	ko02010//ABC transporters	Environmental Information Processing	Membrane transport	7.07179	pleiotropic drug resistance protein 3-like isoform X2 [Dendrobium catenatum]
	CL3942.Contig8_All	ko02010//ABC transporters	Environmental Information Processing	Membrane transport	5.02228	pleiotropic drug resistance protein 3-like isoform X2 [Dendrobium catenatum]
	CL3944.Contig2_All	ko04626//Plant-pathogen interaction	Organismal Systems	Environmental adaptation	2.67211	calcium and calcium/calmodulin-dependent serine/threonine-protein kinase [Dendrobium catenatum] >XP_020676625.1 calcium and calcium/calmodulin-dependent serine/threonine-protein kinase [Dendrobium catenatum]
	CL3944.Contig4_All	ko04626//Plant-pathogen interaction	Organismal Systems	Environmental adaptation	4.40639	calcium and calcium/calmodulin-dependent serine/threonine-protein kinase [Dendrobium catenatum] >XP_020676625.1 calcium and calcium/calmodulin-dependent serine/threonine-protein kinase [Dendrobium catenatum]
	CL3944.Contig5_All	ko04626//Plant-pathogen interaction	Organismal Systems	Environmental adaptation	7.06751	calcium and calcium/calmodulin-dependent serine/threonine-protein kinase [Dendrobium catenatum] >XP_020676625.1 calcium and calcium/calmodulin-dependent serine/threonine-protein kinase [Dendrobium catenatum]
	CL3945.Contig5_All	ko00500//Starch and sucrose metabolism;ko01100//Metabolic pathways	Metabolism	Carbohydrate metabolism;Global and overview maps	2.3144	alpha,alpha-trehalose-phosphate synthase [UDP-forming] 6 [Dendrobium catenatum] >PKU87991.1 Alpha,alpha-trehalose-phosphate synthase [UDP-forming] 6 [Dendrobium catenatum]
	CL3956.Contig1_All	ko00270//Cysteine and methionine metabolism;ko01100//Metabolic pathways;ko03050//Proteasome;ko01110//Biosynthesis of secondary metabolites;ko02010//ABC transporters;ko03010//Ribosome;ko03013//RNA transport;ko03015//mRNA surveillance pathway	Genetic Information Processing;Environmental Information Processing;Metabolism	Global and overview maps;Folding, sorting and degradation;Amino acid metabolism;Translation;Membrane transport	3.82432	hypothetical protein MA16_Dca020494 [Dendrobium catenatum]
	CL3956.Contig2_All	ko03050//Proteasome;ko02010//ABC transporters;ko03013//RNA transport;ko03015//mRNA surveillance pathway	Genetic Information Processing;Environmental Information Processing	Translation;Folding, sorting and degradation;Membrane transport	3.2406	uncharacterized protein LOC110101461, partial [Dendrobium catenatum]
	CL396.Contig4_All	ko03015//mRNA surveillance pathway	Genetic Information Processing	Translation	2.30457	serine/threonine protein phosphatase 2A 57 kDa regulatory subunit B' kappa isoform [Phalaenopsis equestris] >XP_020597274.1 serine/threonine protein phosphatase 2A 57 kDa regulatory subunit B' kappa isoform [Phalaenopsis equestris] >XP_020597275.1 serine/threonine protein phosphatase 2A 57 kDa regulatory subunit B' kappa isoform [Phalaenopsis equestris]
	CL3960.Contig3_All	ko00340//Histidine metabolism;ko01110//Biosynthesis of secondary metabolites;ko01100//Metabolic pathways;ko01230//Biosynthesis of amino acids	Metabolism	Amino acid metabolism;Global and overview maps	3.11784	ATP phosphoribosyltransferase 2, chloroplastic [Dendrobium catenatum]
	CL3969.Contig1_All	ko00965//Betalain biosynthesis	Metabolism	Biosynthesis of other secondary metabolites	4.60674	zinc-finger homeodomain protein 4-like [Dendrobium catenatum] >PKU66247.1 ZF-HD homeobox protein [Dendrobium catenatum]
	CL3969.Contig2_All	ko00965//Betalain biosynthesis	Metabolism	Biosynthesis of other secondary metabolites	4.1619	zinc-finger homeodomain protein 4-like [Dendrobium catenatum] >PKU66247.1 ZF-HD homeobox protein [Dendrobium catenatum]
	CL4055.Contig1_All	ko01200//Carbon metabolism;ko00640//Propanoate metabolism;ko00410//beta-Alanine metabolism;ko01100//Metabolic pathways;ko00280//Valine, leucine and isoleucine degradation	Metabolism	Global and overview maps;Metabolism of other amino acids;Amino acid metabolism;Carbohydrate metabolism	5.00519	3-hydroxyisobutyryl-CoA hydrolase-like protein 3, mitochondrial [Dendrobium catenatum]
	CL4068.Contig1_All	ko00040//Pentose and glucuronate interconversions	Metabolism	Carbohydrate metabolism	6.41279	probable pectate lyase 18 [Dendrobium catenatum]
	CL4068.Contig3_All	ko00040//Pentose and glucuronate interconversions	Metabolism	Carbohydrate metabolism	7.08608	probable pectate lyase 18 [Dendrobium catenatum]
	CL4068.Contig4_All	ko00040//Pentose and glucuronate interconversions	Metabolism	Carbohydrate metabolism	6.96676	probable pectate lyase 18 [Dendrobium catenatum]
	CL4081.Contig2_All	ko00630//Glyoxylate and dicarboxylate metabolism;ko03020//RNA polymerase;ko04144//Endocytosis;ko00910//Nitrogen metabolism	Genetic Information Processing;Cellular Processes;Metabolism	Energy metabolism;Transcription;Transport and catabolism;Carbohydrate metabolism	3.73448	Retrovirus-related Pol polyprotein from transposon TNT 1-94 [Dendrobium catenatum]
	CL4081.Contig3_All	ko00760//Nicotinate and nicotinamide metabolism;ko01100//Metabolic pathways;ko03020//RNA polymerase	Genetic Information Processing;Metabolism	Transcription;Metabolism of cofactors and vitamins;Global and overview maps	3.17285	Retrovirus-related Pol polyprotein from transposon TNT 1-94 [Dendrobium catenatum]
	CL4091.Contig1_All	ko00943//Isoflavonoid biosynthesis;ko01110//Biosynthesis of secondary metabolites;ko01100//Metabolic pathways	Metabolism	Biosynthesis of other secondary metabolites;Global and overview maps	3.13568	isoflavone 2'-hydroxylase-like [Dendrobium catenatum] >PKU65919.1 Isoflavone 2'-hydroxylase [Dendrobium catenatum]
	CL4091.Contig2_All	ko01110//Biosynthesis of secondary metabolites;ko00943//Isoflavonoid biosynthesis	Metabolism	Biosynthesis of other secondary metabolites;Global and overview maps	3.25436	isoflavone 2'-hydroxylase-like [Dendrobium catenatum] >PKU65919.1 Isoflavone 2'-hydroxylase [Dendrobium catenatum]
	CL4098.Contig2_All	ko04626//Plant-pathogen interaction	Organismal Systems	Environmental adaptation	4.31332	probable serine/threonine-protein kinase PBL7 isoform X1 [Phalaenopsis equestris]
	CL4119.Contig3_All	ko04016//MAPK signaling pathway - plant;ko04141//Protein processing in endoplasmic reticulum	Environmental Information Processing;Genetic Information Processing	Signal transduction;Folding, sorting and degradation	6.26605	basic leucine zipper 6 [Dendrobium catenatum] >PKU63268.1 Transcription factor RF2b [Dendrobium catenatum]
	CL4119.Contig4_All	ko04141//Protein processing in endoplasmic reticulum;ko04016//MAPK signaling pathway - plant	Environmental Information Processing;Genetic Information Processing	Folding, sorting and degradation;Signal transduction	4.59411	basic leucine zipper 6 [Dendrobium catenatum] >PKU63268.1 Transcription factor RF2b [Dendrobium catenatum]
	CL4148.Contig1_All	ko01100//Metabolic pathways;ko00900//Terpenoid backbone biosynthesis;ko01110//Biosynthesis of secondary metabolites	Metabolism	Metabolism of terpenoids and polyketides;Global and overview maps	2.30794	phosphomevalonate kinase, peroxisomal isoform X3 [Dendrobium catenatum]
	CL4155.Contig1_All	ko00904//Diterpenoid biosynthesis;ko00965//Betalain biosynthesis;ko04141//Protein processing in endoplasmic reticulum;ko01110//Biosynthesis of secondary metabolites	Metabolism;Genetic Information Processing	Global and overview maps;Biosynthesis of other secondary metabolites;Folding, sorting and degradation;Metabolism of terpenoids and polyketides	3.2626	PREDICTED: uncharacterized protein LOC109012940 [Juglans regia]
	CL4155.Contig2_All	ko00190//Oxidative phosphorylation;ko04141//Protein processing in endoplasmic reticulum	Metabolism;Genetic Information Processing	Folding, sorting and degradation;Energy metabolism	3.33326	hypothetical protein F0562_002670 [Nyssa sinensis]
	CL4204.Contig3_All	ko04141//Protein processing in endoplasmic reticulum	Genetic Information Processing	Folding, sorting and degradation	7.67892	protein transport protein SEC23-like [Dendrobium catenatum] >PKU82752.1 hypothetical protein MA16_Dca015149 [Dendrobium catenatum]
	CL4217.Contig8_All	ko01100//Metabolic pathways;ko00360//Phenylalanine metabolism;ko00940//Phenylpropanoid biosynthesis;ko01110//Biosynthesis of secondary metabolites	Metabolism	Global and overview maps;Biosynthesis of other secondary metabolites;Amino acid metabolism	3.72862	phenylalanine ammonia-lyase [Dendrobium candidum]
	CL4217.Contig9_All	ko01110//Biosynthesis of secondary metabolites;ko00940//Phenylpropanoid biosynthesis;ko01100//Metabolic pathways;ko00360//Phenylalanine metabolism	Metabolism	Amino acid metabolism;Global and overview maps;Biosynthesis of other secondary metabolites	3.53085	phenylalanine ammonia-lyase [Phalaenopsis x Doritaenopsis hybrid cultivar]
	CL4236.Contig2_All	ko00740//Riboflavin metabolism;ko01100//Metabolic pathways	Metabolism	Metabolism of cofactors and vitamins;Global and overview maps	4.17069	purple acid phosphatase 17-like [Phoenix dactylifera]
	CL424.Contig6_All	ko04075//Plant hormone signal transduction;ko04016//MAPK signaling pathway - plant	Environmental Information Processing	Signal transduction	4.93962	serine/threonine-protein kinase SAPK7 [Dendrobium catenatum] >PKU70547.1 Serine/threonine-protein kinase SAPK7 [Dendrobium catenatum]
	CL4246.Contig1_All	ko00073//Cutin, suberine and wax biosynthesis	Metabolism	Lipid metabolism	2.10832	uncharacterized protein LOC110095124 [Dendrobium catenatum] >XP_020676191.1 uncharacterized protein LOC110095124 [Dendrobium catenatum]
	CL4280.Contig1_All	ko03410//Base excision repair	Genetic Information Processing	Replication and repair	4.78738	uncharacterized protein LOC111276519 [Durio zibethinus]
	CL4292.Contig2_All	ko00630//Glyoxylate and dicarboxylate metabolism;ko00250//Alanine, aspartate and glutamate metabolism;ko00910//Nitrogen metabolism;ko00220//Arginine biosynthesis;ko01100//Metabolic pathways;ko01230//Biosynthesis of amino acids	Metabolism	Global and overview maps;Carbohydrate metabolism;Amino acid metabolism;Energy metabolism	5.15749	protein fluG [Dendrobium catenatum]
	CL4299.Contig10_All	ko04141//Protein processing in endoplasmic reticulum	Genetic Information Processing	Folding, sorting and degradation	3.75131	chaperone protein dnaJ 49-like [Dendrobium catenatum] >XP_020685639.1 chaperone protein dnaJ 49-like [Dendrobium catenatum] >XP_028553418.1 chaperone protein dnaJ 49-like [Dendrobium catenatum] >PKU72995.1 Chaperone protein dnaJ 49 [Dendrobium catenatum]
	CL4299.Contig6_All	ko04141//Protein processing in endoplasmic reticulum	Genetic Information Processing	Folding, sorting and degradation	4.4319	chaperone protein dnaJ 49-like [Dendrobium catenatum] >XP_020685639.1 chaperone protein dnaJ 49-like [Dendrobium catenatum] >XP_028553418.1 chaperone protein dnaJ 49-like [Dendrobium catenatum] >PKU72995.1 Chaperone protein dnaJ 49 [Dendrobium catenatum]
	CL4320.Contig3_All	ko00620//Pyruvate metabolism	Metabolism	Carbohydrate metabolism	7.61393	probable lactoylglutathione lyase, chloroplastic [Phalaenopsis equestris]
	CL4323.Contig6_All	ko03010//Ribosome	Genetic Information Processing	Translation	2.4814	60S ribosomal protein L5-like [Phalaenopsis equestris]
	CL434.Contig2_All	ko04626//Plant-pathogen interaction	Organismal Systems	Environmental adaptation	4.97502	WRKY DNA-binding transcription factor 70 isoform X2 [Dendrobium catenatum] >PKU74852.1 putative WRKY transcription factor 70 [Dendrobium catenatum]
	CL4352.Contig1_All	ko04120//Ubiquitin mediated proteolysis	Genetic Information Processing	Folding, sorting and degradation	2.04345	ultraviolet-B receptor UVR8 isoform X1 [Phalaenopsis equestris] >XP_020579131.1 ultraviolet-B receptor UVR8 isoform X1 [Phalaenopsis equestris] >XP_020579132.1 ultraviolet-B receptor UVR8 isoform X1 [Phalaenopsis equestris] >XP_020579133.1 ultraviolet-B receptor UVR8 isoform X1 [Phalaenopsis equestris] >XP_020579134.1 ultraviolet-B receptor UVR8 isoform X1 [Phalaenopsis equestris]
	CL4352.Contig2_All	ko04120//Ubiquitin mediated proteolysis	Genetic Information Processing	Folding, sorting and degradation	2.26289	ultraviolet-B receptor UVR8 isoform X1 [Phalaenopsis equestris] >XP_020579131.1 ultraviolet-B receptor UVR8 isoform X1 [Phalaenopsis equestris] >XP_020579132.1 ultraviolet-B receptor UVR8 isoform X1 [Phalaenopsis equestris] >XP_020579133.1 ultraviolet-B receptor UVR8 isoform X1 [Phalaenopsis equestris] >XP_020579134.1 ultraviolet-B receptor UVR8 isoform X1 [Phalaenopsis equestris]
	CL4368.Contig3_All	ko04626//Plant-pathogen interaction;ko04016//MAPK signaling pathway - plant	Organismal Systems;Environmental Information Processing	Environmental adaptation;Signal transduction	2.49583	probable WRKY transcription factor 65 [Dendrobium catenatum] >PKU80652.1 putative WRKY transcription factor 65 [Dendrobium catenatum]
	CL4395.Contig3_All	ko04016//MAPK signaling pathway - plant;ko04075//Plant hormone signal transduction	Environmental Information Processing	Signal transduction	2.30338	anthocyanin regulatory R-S protein-like [Phalaenopsis equestris]
	CL4403.Contig2_All	ko04626//Plant-pathogen interaction	Organismal Systems	Environmental adaptation	2.25039	calcium-dependent protein kinase 18 [Dendrobium catenatum] >PKU80779.1 Calcium-dependent protein kinase 28 [Dendrobium catenatum]
	CL4408.Contig2_All	ko00740//Riboflavin metabolism;ko01100//Metabolic pathways	Metabolism	Global and overview maps;Metabolism of cofactors and vitamins	6.62278	purple acid phosphatase 17 [Dendrobium catenatum]
	CL4427.Contig4_All	ko00232//Caffeine metabolism;ko00230//Purine metabolism;ko01100//Metabolic pathways	Metabolism	Biosynthesis of other secondary metabolites;Global and overview maps;Nucleotide metabolism	2.25146	uricase-2 isozyme 2 [Phalaenopsis equestris]
	CL4470.Contig1_All	ko00051//Fructose and mannose metabolism	Metabolism	Carbohydrate metabolism	3.41958	mannan endo-1,4-beta-mannosidase 2-like [Phalaenopsis equestris] >XP_020581472.1 mannan endo-1,4-beta-mannosidase 2-like [Phalaenopsis equestris]
	CL4472.Contig7_All	ko03015//mRNA surveillance pathway;ko03040//Spliceosome;ko03013//RNA transport	Genetic Information Processing	Translation;Transcription	2.56803	uncharacterized protein LOC110109403 isoform X2 [Dendrobium catenatum]
	CL4478.Contig1_All	ko00860//Porphyrin and chlorophyll metabolism;ko01110//Biosynthesis of secondary metabolites	Metabolism	Metabolism of cofactors and vitamins;Global and overview maps	5.08351	putative methylesterase 11, chloroplastic isoform X1 [Dendrobium catenatum]
	CL4479.Contig2_All	ko03013//RNA transport;ko02010//ABC transporters;ko03010//Ribosome;ko03015//mRNA surveillance pathway	Environmental Information Processing;Genetic Information Processing	Membrane transport;Translation	3.26843	hypothetical protein MA16_Dca000743 [Dendrobium catenatum]
	CL4486.Contig6_All	ko03015//mRNA surveillance pathway	Genetic Information Processing	Translation	7.6007	DAZ-associated protein 1 isoform X1 [Dendrobium catenatum]
	CL4487.Contig2_All	ko04712//Circadian rhythm - plant	Organismal Systems	Environmental adaptation	3.92333	cyclic dof factor 4-like [Phalaenopsis equestris]
	CL4496.Contig2_All	ko00040//Pentose and glucuronate interconversions;ko01100//Metabolic pathways	Metabolism	Global and overview maps;Carbohydrate metabolism	7.42492	ankyrin repeat-containing protein At5g02620 isoform X1 [Dendrobium catenatum] >XP_020699524.1 ankyrin repeat-containing protein At5g02620 isoform X1 [Dendrobium catenatum] >XP_020699525.1 ankyrin repeat-containing protein At5g02620 isoform X1 [Dendrobium catenatum] >XP_020699526.1 ankyrin repeat-containing protein At5g02620 isoform X1 [Dendrobium catenatum] >PKU78678.1 Ankyrin repeat-containing p…
	CL4553.Contig2_All	ko01110//Biosynthesis of secondary metabolites;ko01100//Metabolic pathways;ko00940//Phenylpropanoid biosynthesis	Metabolism	Global and overview maps;Biosynthesis of other secondary metabolites	6.50679	tricetin 3',4',5'-O-trimethyltransferase [Dendrobium catenatum] >PKU77536.1 Tricetin 3',4',5'-O-trimethyltransferase [Dendrobium catenatum]
	CL4553.Contig3_All	ko01110//Biosynthesis of secondary metabolites;ko01100//Metabolic pathways;ko00940//Phenylpropanoid biosynthesis	Metabolism	Global and overview maps;Biosynthesis of other secondary metabolites	2.76554	tricetin 3',4',5'-O-trimethyltransferase [Dendrobium catenatum] >PKU77536.1 Tricetin 3',4',5'-O-trimethyltransferase [Dendrobium catenatum]
	CL4553.Contig4_All	ko01110//Biosynthesis of secondary metabolites;ko00940//Phenylpropanoid biosynthesis;ko01100//Metabolic pathways	Metabolism	Global and overview maps;Biosynthesis of other secondary metabolites	3.69312	tricetin 3',4',5'-O-trimethyltransferase [Dendrobium catenatum] >PKU77536.1 Tricetin 3',4',5'-O-trimethyltransferase [Dendrobium catenatum]
	CL4553.Contig5_All	ko01100//Metabolic pathways;ko01110//Biosynthesis of secondary metabolites;ko00940//Phenylpropanoid biosynthesis	Metabolism	Biosynthesis of other secondary metabolites;Global and overview maps	7.45691	tricetin 3',4',5'-O-trimethyltransferase [Dendrobium catenatum] >PKU77536.1 Tricetin 3',4',5'-O-trimethyltransferase [Dendrobium catenatum]
	CL4553.Contig6_All	ko01100//Metabolic pathways;ko00940//Phenylpropanoid biosynthesis;ko01110//Biosynthesis of secondary metabolites	Metabolism	Biosynthesis of other secondary metabolites;Global and overview maps	4.85284	tricetin 3',4',5'-O-trimethyltransferase [Dendrobium catenatum] >PKU77536.1 Tricetin 3',4',5'-O-trimethyltransferase [Dendrobium catenatum]
	CL4566.Contig2_All	ko01100//Metabolic pathways;ko00904//Diterpenoid biosynthesis;ko01110//Biosynthesis of secondary metabolites	Metabolism	Global and overview maps;Metabolism of terpenoids and polyketides	3.03834	2-oxoglutarate-Fe(II) type oxidoreductase hxnY isoform X2 [Dendrobium catenatum]
	CL4568.Contig1_All	ko04626//Plant-pathogen interaction	Organismal Systems	Environmental adaptation	2.06546	protein NOI4-like [Dendrobium catenatum] >PKU69736.1 RPM1-interacting protein 4 [Dendrobium catenatum]
	CL4590.Contig4_All	ko03013//RNA transport;ko03015//mRNA surveillance pathway;ko03018//RNA degradation	Genetic Information Processing	Translation;Folding, sorting and degradation	2.82704	polyadenylate-binding protein-interacting protein 11-like [Phalaenopsis equestris]
	CL4596.Contig1_All	ko01110//Biosynthesis of secondary metabolites;ko00940//Phenylpropanoid biosynthesis;ko01100//Metabolic pathways	Metabolism	Global and overview maps;Biosynthesis of other secondary metabolites	5.54406	caffeic acid 3-O-methyltransferase-like [Phalaenopsis equestris]
	CL4596.Contig2_All	ko01110//Biosynthesis of secondary metabolites;ko01100//Metabolic pathways;ko00940//Phenylpropanoid biosynthesis	Metabolism	Biosynthesis of other secondary metabolites;Global and overview maps	6.83819	caffeic acid 3-O-methyltransferase-like [Phalaenopsis equestris]
	CL4596.Contig3_All	ko01100//Metabolic pathways;ko01110//Biosynthesis of secondary metabolites;ko00940//Phenylpropanoid biosynthesis	Metabolism	Global and overview maps;Biosynthesis of other secondary metabolites	2.36028	caffeic acid 3-O-methyltransferase-like [Phalaenopsis equestris]
	CL4614.Contig3_All	ko04626//Plant-pathogen interaction;ko04016//MAPK signaling pathway - plant	Environmental Information Processing;Organismal Systems	Signal transduction;Environmental adaptation	2.47552	polygalacturonase inhibitor 2-like [Phalaenopsis equestris]
	CL4615.Contig18_All	ko03040//Spliceosome	Genetic Information Processing	Transcription	3.27958	serine/arginine-rich splicing factor RS2Z33-like [Phalaenopsis equestris] >XP_020599243.1 serine/arginine-rich splicing factor RS2Z33-like [Phalaenopsis equestris]
	CL4615.Contig5_All	ko03040//Spliceosome	Genetic Information Processing	Transcription	3.52451	serine/arginine-rich splicing factor RS2Z33-like [Phalaenopsis equestris] >XP_020599243.1 serine/arginine-rich splicing factor RS2Z33-like [Phalaenopsis equestris]
	CL4615.Contig6_All	ko03040//Spliceosome	Genetic Information Processing	Transcription	7.03336	serine/arginine-rich splicing factor RS2Z33-like [Phalaenopsis equestris] >XP_020599243.1 serine/arginine-rich splicing factor RS2Z33-like [Phalaenopsis equestris]
	CL4619.Contig5_All	ko00072//Synthesis and degradation of ketone bodies;ko01110//Biosynthesis of secondary metabolites;ko00280//Valine, leucine and isoleucine degradation;ko00650//Butanoate metabolism;ko00900//Terpenoid backbone biosynthesis;ko01100//Metabolic pathways	Metabolism	Metabolism of terpenoids and polyketides;Global and overview maps;Lipid metabolism;Carbohydrate metabolism;Amino acid metabolism	9.05579	Hydroxymethylglutaryl-CoA synthase [Apostasia shenzhenica]
	CL462.Contig1_All	ko04144//Endocytosis	Cellular Processes	Transport and catabolism	2.26089	protein C2-DOMAIN ABA-RELATED 11 [Phalaenopsis equestris] >XP_020599009.1 protein C2-DOMAIN ABA-RELATED 11 [Phalaenopsis equestris]
	CL4624.Contig3_All	ko03013//RNA transport	Genetic Information Processing	Translation	2.25026	aladin isoform X2 [Phalaenopsis equestris]
	CL4638.Contig1_All	ko04146//Peroxisome	Cellular Processes	Transport and catabolism	3.16589	Extra-large GTP-binding protein 3 [Cinnamomum micranthum f. kanehirae]
	CL4672.Contig2_All	ko01110//Biosynthesis of secondary metabolites;ko01100//Metabolic pathways;ko00520//Amino sugar and nucleotide sugar metabolism;ko00500//Starch and sucrose metabolism	Metabolism	Carbohydrate metabolism;Global and overview maps	5.05538	glucose-1-phosphate adenylyltransferase large subunit 1 [Dendrobium catenatum] >PKU81784.1 Glucose-1-phosphate adenylyltransferase large subunit, chloroplastic/amyloplastic [Dendrobium catenatum]
	CL4672.Contig3_All	ko01100//Metabolic pathways;ko00520//Amino sugar and nucleotide sugar metabolism;ko00500//Starch and sucrose metabolism;ko01110//Biosynthesis of secondary metabolites	Metabolism	Carbohydrate metabolism;Global and overview maps	2.54677	glucose-1-phosphate adenylyltransferase large subunit 1-like isoform X1 [Phalaenopsis equestris]
	CL4673.Contig3_All	ko03018//RNA degradation	Genetic Information Processing	Folding, sorting and degradation	7.43483	Putative ribonuclease H protein [Dendrobium catenatum]
	CL4673.Contig9_All	ko03018//RNA degradation	Genetic Information Processing	Folding, sorting and degradation	2.45036	Putative ribonuclease H protein [Dendrobium catenatum]
	CL4687.Contig1_All	ko01110//Biosynthesis of secondary metabolites;ko00941//Flavonoid biosynthesis	Metabolism	Global and overview maps;Biosynthesis of other secondary metabolites	3.71695	anthocyanidin 5,3-O-glucosyltransferase-like [Phalaenopsis equestris]
	CL4687.Contig2_All	ko01110//Biosynthesis of secondary metabolites;ko00941//Flavonoid biosynthesis	Metabolism	Biosynthesis of other secondary metabolites;Global and overview maps	5.76591	anthocyanidin 5,3-O-glucosyltransferase-like [Phalaenopsis equestris]
	CL4687.Contig3_All	ko00941//Flavonoid biosynthesis;ko01110//Biosynthesis of secondary metabolites	Metabolism	Biosynthesis of other secondary metabolites;Global and overview maps	6.83599	anthocyanidin 5,3-O-glucosyltransferase-like [Phalaenopsis equestris]
	CL4700.Contig2_All	ko00230//Purine metabolism	Metabolism	Nucleotide metabolism	3.57289	uncharacterized protein LOC110028395 [Phalaenopsis equestris]
	CL4701.Contig2_All	ko00190//Oxidative phosphorylation	Metabolism	Energy metabolism	2.38108	plasma membrane ATPase 1 [Dendrobium catenatum] >XP_020683748.1 plasma membrane ATPase 1 [Dendrobium catenatum] >XP_020683749.1 plasma membrane ATPase 1 [Dendrobium catenatum] >PKU59855.1 Plasma membrane ATPase 1 [Dendrobium catenatum]
	CL4701.Contig5_All	ko00190//Oxidative phosphorylation	Metabolism	Energy metabolism	2.06749	plasma membrane ATPase 1 [Dendrobium catenatum] >XP_020683748.1 plasma membrane ATPase 1 [Dendrobium catenatum] >XP_020683749.1 plasma membrane ATPase 1 [Dendrobium catenatum] >PKU59855.1 Plasma membrane ATPase 1 [Dendrobium catenatum]
	CL4726.Contig2_All	ko01100//Metabolic pathways;ko01040//Biosynthesis of unsaturated fatty acids;ko00071//Fatty acid degradation;ko04146//Peroxisome;ko00592//alpha-Linolenic acid metabolism;ko01212//Fatty acid metabolism;ko01110//Biosynthesis of secondary metabolites	Cellular Processes;Metabolism	Lipid metabolism;Global and overview maps;Transport and catabolism	2.83798	acyl-coenzyme A oxidase 4, peroxisomal-like [Phalaenopsis equestris]
	CL4744.Contig2_All	ko03010//Ribosome	Genetic Information Processing	Translation	4.02503	Putative ribonuclease H protein [Dendrobium catenatum]
	CL4761.Contig5_All	ko00970//Aminoacyl-tRNA biosynthesis	Genetic Information Processing	Translation	2.47771	alanine--tRNA ligase [Phalaenopsis equestris]
	CL4778.Contig1_All	ko04016//MAPK signaling pathway - plant;ko04626//Plant-pathogen interaction	Organismal Systems;Environmental Information Processing	Environmental adaptation;Signal transduction	6.94804	leucine-rich repeat extensin-like protein 3 [Dendrobium catenatum]
	CL4778.Contig2_All	ko04626//Plant-pathogen interaction;ko04016//MAPK signaling pathway - plant	Environmental Information Processing;Organismal Systems	Signal transduction;Environmental adaptation	5.94821	leucine-rich repeat extensin-like protein 3 [Dendrobium catenatum]
	CL4783.Contig1_All	ko01110//Biosynthesis of secondary metabolites;ko01100//Metabolic pathways;ko00943//Isoflavonoid biosynthesis	Metabolism	Global and overview maps;Biosynthesis of other secondary metabolites	6.94909	cytochrome P450 81D11-like [Phalaenopsis equestris]
	CL4783.Contig2_All	ko01100//Metabolic pathways;ko01110//Biosynthesis of secondary metabolites;ko00943//Isoflavonoid biosynthesis;ko00999//Biosynthesis of secondary metabolites - unclassified	Metabolism	Biosynthesis of other secondary metabolites;Global and overview maps	6.92272	cytochrome P450 81E8-like [Phalaenopsis equestris]
	CL4783.Contig3_All	ko01110//Biosynthesis of secondary metabolites;ko01100//Metabolic pathways;ko00943//Isoflavonoid biosynthesis	Metabolism	Biosynthesis of other secondary metabolites;Global and overview maps	8.06329	cytochrome P450 81E8-like [Phalaenopsis equestris]
	CL480.Contig3_All	ko01212//Fatty acid metabolism;ko00061//Fatty acid biosynthesis;ko01100//Metabolic pathways	Metabolism	Lipid metabolism;Global and overview maps	5.8482	palmitoyl-acyl carrier protein thioesterase, chloroplastic-like [Phalaenopsis equestris] >XP_020585323.1 palmitoyl-acyl carrier protein thioesterase, chloroplastic-like [Phalaenopsis equestris] >XP_020585324.1 palmitoyl-acyl carrier protein thioesterase, chloroplastic-like [Phalaenopsis equestris]
	CL4800.Contig1_All	ko00940//Phenylpropanoid biosynthesis;ko01100//Metabolic pathways;ko01110//Biosynthesis of secondary metabolites	Metabolism	Global and overview maps;Biosynthesis of other secondary metabolites	2.00908	caffeoylshikimate esterase [Dendrobium catenatum] >PKU71156.1 hypothetical protein MA16_Dca014781 [Dendrobium catenatum]
	CL4805.Contig1_All	ko01100//Metabolic pathways;ko01110//Biosynthesis of secondary metabolites;ko00940//Phenylpropanoid biosynthesis	Metabolism	Biosynthesis of other secondary metabolites;Global and overview maps	2.80606	caffeic acid 3-O-methyltransferase-like [Phalaenopsis equestris]
	CL4805.Contig2_All	ko01110//Biosynthesis of secondary metabolites;ko00940//Phenylpropanoid biosynthesis;ko01100//Metabolic pathways	Metabolism	Biosynthesis of other secondary metabolites;Global and overview maps	2.9729	quercetin 3-O-methyltransferase 1-like, partial [Phalaenopsis equestris]
	CL4820.Contig2_All	ko01110//Biosynthesis of secondary metabolites;ko01100//Metabolic pathways;ko01200//Carbon metabolism;ko00010//Glycolysis / Gluconeogenesis;ko00020//Citrate cycle (TCA cycle);ko00620//Pyruvate metabolism	Metabolism	Carbohydrate metabolism;Global and overview maps	2.48594	pyruvate dehydrogenase E1 component subunit alpha-3, chloroplastic [Dendrobium catenatum] >PKU62597.1 Pyruvate dehydrogenase E1 component subunit alpha-3, chloroplastic [Dendrobium catenatum]
	CL4846.Contig10_All	ko00904//Diterpenoid biosynthesis;ko01100//Metabolic pathways;ko01110//Biosynthesis of secondary metabolites;ko02010//ABC transporters	Metabolism;Environmental Information Processing	Metabolism of terpenoids and polyketides;Membrane transport;Global and overview maps	5.66883	probable 2-oxoglutarate-dependent dioxygenase At5g05600 [Dendrobium catenatum] >PKU64721.1 Naringenin,2-oxoglutarate 3-dioxygenase [Dendrobium catenatum]
	CL4846.Contig12_All	ko01110//Biosynthesis of secondary metabolites;ko01100//Metabolic pathways;ko00904//Diterpenoid biosynthesis;ko00941//Flavonoid biosynthesis;ko00940//Phenylpropanoid biosynthesis	Metabolism	Global and overview maps;Metabolism of terpenoids and polyketides;Biosynthesis of other secondary metabolites	6.65816	probable 2-oxoglutarate-dependent dioxygenase At5g05600 [Dendrobium catenatum] >PKU64721.1 Naringenin,2-oxoglutarate 3-dioxygenase [Dendrobium catenatum]
	CL4846.Contig1_All	ko01100//Metabolic pathways;ko00941//Flavonoid biosynthesis;ko02010//ABC transporters;ko00904//Diterpenoid biosynthesis;ko01110//Biosynthesis of secondary metabolites	Metabolism;Environmental Information Processing	Global and overview maps;Biosynthesis of other secondary metabolites;Metabolism of terpenoids and polyketides;Membrane transport	3.77872	probable 2-oxoglutarate-dependent dioxygenase At5g05600 [Dendrobium catenatum] >PKU64721.1 Naringenin,2-oxoglutarate 3-dioxygenase [Dendrobium catenatum]
	CL4846.Contig3_All	ko00941//Flavonoid biosynthesis;ko01110//Biosynthesis of secondary metabolites;ko01100//Metabolic pathways;ko00904//Diterpenoid biosynthesis	Metabolism	Metabolism of terpenoids and polyketides;Biosynthesis of other secondary metabolites;Global and overview maps	7.81183	probable 2-oxoglutarate-dependent dioxygenase At5g05600 [Dendrobium catenatum] >PKU64721.1 Naringenin,2-oxoglutarate 3-dioxygenase [Dendrobium catenatum]
	CL4846.Contig5_All	ko01100//Metabolic pathways;ko01110//Biosynthesis of secondary metabolites;ko00941//Flavonoid biosynthesis;ko00904//Diterpenoid biosynthesis	Metabolism	Global and overview maps;Biosynthesis of other secondary metabolites;Metabolism of terpenoids and polyketides	5.12004	probable 2-oxoglutarate-dependent dioxygenase At5g05600 [Dendrobium catenatum] >PKU64721.1 Naringenin,2-oxoglutarate 3-dioxygenase [Dendrobium catenatum]
	CL4846.Contig7_All	ko01100//Metabolic pathways;ko00904//Diterpenoid biosynthesis;ko02010//ABC transporters;ko01110//Biosynthesis of secondary metabolites;ko00941//Flavonoid biosynthesis	Environmental Information Processing;Metabolism	Membrane transport;Metabolism of terpenoids and polyketides;Biosynthesis of other secondary metabolites;Global and overview maps	2.37296	probable 2-oxoglutarate-dependent dioxygenase At5g05600 [Dendrobium catenatum] >PKU64721.1 Naringenin,2-oxoglutarate 3-dioxygenase [Dendrobium catenatum]
	CL4846.Contig9_All	ko01100//Metabolic pathways;ko01110//Biosynthesis of secondary metabolites;ko02010//ABC transporters;ko00904//Diterpenoid biosynthesis	Metabolism;Environmental Information Processing	Global and overview maps;Membrane transport;Metabolism of terpenoids and polyketides	3.4337	probable 2-oxoglutarate-dependent dioxygenase At5g05600 [Dendrobium catenatum] >PKU64721.1 Naringenin,2-oxoglutarate 3-dioxygenase [Dendrobium catenatum]
	CL4860.Contig5_All	ko04141//Protein processing in endoplasmic reticulum;ko04075//Plant hormone signal transduction	Environmental Information Processing;Genetic Information Processing	Signal transduction;Folding, sorting and degradation	2.28919	transcription factor bHLH77 [Dendrobium catenatum]
	CL4870.Contig1_All	ko00270//Cysteine and methionine metabolism;ko01100//Metabolic pathways	Metabolism	Amino acid metabolism;Global and overview maps	4.36007	DNA (cytosine-5)-methyltransferase CMT3-like isoform X1 [Phalaenopsis equestris]
	CL4870.Contig2_All	ko00270//Cysteine and methionine metabolism;ko01100//Metabolic pathways	Metabolism	Global and overview maps;Amino acid metabolism	5.30981	DNA (cytosine-5)-methyltransferase 1 isoform X1 [Dendrobium catenatum]
	CL488.Contig1_All	ko01110//Biosynthesis of secondary metabolites;ko00940//Phenylpropanoid biosynthesis;ko01100//Metabolic pathways	Metabolism	Global and overview maps;Biosynthesis of other secondary metabolites	2.50291	cinnamoyl-CoA reductase 2-like [Phalaenopsis equestris]
	CL488.Contig2_All	ko00940//Phenylpropanoid biosynthesis;ko01110//Biosynthesis of secondary metabolites;ko00941//Flavonoid biosynthesis;ko01100//Metabolic pathways	Metabolism	Global and overview maps;Biosynthesis of other secondary metabolites	4.12373	Cinnamoyl-CoA reductase 1 [Dendrobium catenatum]
	CL488.Contig4_All	ko01110//Biosynthesis of secondary metabolites;ko01100//Metabolic pathways;ko00940//Phenylpropanoid biosynthesis	Metabolism	Global and overview maps;Biosynthesis of other secondary metabolites	2.0635	cinnamoyl-CoA reductase 2-like [Phalaenopsis equestris]
	CL488.Contig5_All	ko01100//Metabolic pathways;ko01110//Biosynthesis of secondary metabolites;ko00940//Phenylpropanoid biosynthesis	Metabolism	Biosynthesis of other secondary metabolites;Global and overview maps	2.48302	cinnamoyl-CoA reductase 1 isoform X2 [Dendrobium catenatum]
	CL488.Contig6_All	ko00940//Phenylpropanoid biosynthesis;ko01100//Metabolic pathways;ko01110//Biosynthesis of secondary metabolites	Metabolism	Global and overview maps;Biosynthesis of other secondary metabolites	2.56132	Cinnamoyl-CoA reductase 1 [Dendrobium catenatum]
	CL488.Contig7_All	ko00940//Phenylpropanoid biosynthesis;ko01110//Biosynthesis of secondary metabolites;ko01100//Metabolic pathways	Metabolism	Global and overview maps;Biosynthesis of other secondary metabolites	3.46874	cinnamoyl-CoA reductase 1 isoform X2 [Dendrobium catenatum]
	CL4882.Contig10_All	ko04145//Phagosome	Cellular Processes	Transport and catabolism	5.08953	hypothetical protein PHAVU_006G126100g [Phaseolus vulgaris] >ESW19450.1 hypothetical protein PHAVU_006G126100g [Phaseolus vulgaris]
	CL4882.Contig11_All	ko04145//Phagosome	Cellular Processes	Transport and catabolism	4.37293	tubulin beta-6 chain [Dendrobium catenatum] >PKU66777.1 Tubulin beta-2 chain [Dendrobium catenatum]
	CL4882.Contig14_All	ko04145//Phagosome	Cellular Processes	Transport and catabolism	4.67368	tubulin beta-5 chain-like [Sesamum indicum] >XP_020549392.1 tubulin beta-5 chain-like [Sesamum indicum]
	CL4882.Contig15_All	ko04145//Phagosome	Cellular Processes	Transport and catabolism	2.99546	tubulin beta chain [Dendrobium catenatum] >APB87935.1 tubulin beta-3 chain [Dendrobium officinale] >PKU70739.1 Tubulin beta-1 chain [Dendrobium catenatum]
	CL4882.Contig17_All	ko04145//Phagosome	Cellular Processes	Transport and catabolism	4.47408	uncharacterized protein LOC100272336 isoform X1 [Zea mays]
	CL4882.Contig18_All	ko04145//Phagosome	Cellular Processes	Transport and catabolism	4.47435	tubulin beta-1 chain [Ananas comosus]
	CL4882.Contig1_All	ko04145//Phagosome	Cellular Processes	Transport and catabolism	3.7791	tubulin beta-2 chain [Dendrobium catenatum] >PKU84331.1 Tubulin beta-1 chain [Dendrobium catenatum]
	CL4882.Contig20_All	ko04145//Phagosome	Cellular Processes	Transport and catabolism	5.16983	tubulin beta-6 chain [Dendrobium catenatum] >PKU66777.1 Tubulin beta-2 chain [Dendrobium catenatum]
	CL4882.Contig21_All	ko04145//Phagosome	Cellular Processes	Transport and catabolism	3.92005	Tubulin beta-4 chain [Hibiscus syriacus]
	CL4882.Contig22_All	ko04145//Phagosome	Cellular Processes	Transport and catabolism	5.70888	tubulin beta-3 chain [Oryza sativa Japonica Group] >Q40665.2 RecName: Full=Tubulin beta-3 chain; AltName: Full=Beta-3-tubulin [Oryza sativa Japonica Group] >EAZ02040.1 hypothetical protein OsI_24075 [Oryza sativa Indica Group] >KAB8103499.1 hypothetical protein EE612_035978 [Oryza sativa] >EAZ37984.1 hypothetical protein OsJ_22330 [Oryza sativa Japonica Group] >KAF2928045.1 hypothetical protein D…
	CL4882.Contig23_All	ko04145//Phagosome	Cellular Processes	Transport and catabolism	4.66902	tubulin beta-2 chain [Dendrobium catenatum] >PKU84331.1 Tubulin beta-1 chain [Dendrobium catenatum]
	CL4882.Contig24_All	ko04145//Phagosome	Cellular Processes	Transport and catabolism	2.95514	RecName: Full=Tubulin beta-4 chain; AltName: Full=Beta-4-tubulin [Eleusine indica] >AAD20181.1 beta-tubulin 4 [Eleusine indica]
	CL4882.Contig2_All	ko04145//Phagosome	Cellular Processes	Transport and catabolism	5.09902	tubulin beta chain [Asparagus officinalis]
	CL4882.Contig4_All	ko04145//Phagosome	Cellular Processes	Transport and catabolism	3.71531	tubulin beta-9 chain [Eucalyptus grandis] >ABS50666.1 beta-tubulin [Eucalyptus grandis] >KCW85484.1 hypothetical protein EUGRSUZ_B02285 [Eucalyptus grandis]
	CL4882.Contig5_All	ko04145//Phagosome	Cellular Processes	Transport and catabolism	5.76854	beta-tubulin 8 [Salix arbutifolia]
	CL4882.Contig9_All	ko04145//Phagosome	Cellular Processes	Transport and catabolism	4.97843	PREDICTED: tubulin beta-4 chain-like [Gossypium raimondii] >KJB09278.1 hypothetical protein B456_001G132500 [Gossypium raimondii] >KJB09279.1 hypothetical protein B456_001G132500 [Gossypium raimondii] >TYG61338.1 hypothetical protein ES288_D07G139600v1 [Gossypium darwinii] >TYI73526.1 hypothetical protein E1A91_D07G134900v1 [Gossypium mustelinum]
	CL4884.Contig1_All	ko03013//RNA transport;ko00280//Valine, leucine and isoleucine degradation;ko01100//Metabolic pathways	Genetic Information Processing;Metabolism	Global and overview maps;Amino acid metabolism;Translation	2.67008	protein EXORDIUM-like [Dendrobium catenatum] >PKU86866.1 hypothetical protein MA16_Dca017294 [Dendrobium catenatum]
	CL4885.Contig1_All	ko04712//Circadian rhythm - plant	Organismal Systems	Environmental adaptation	3.6225	B-box zinc finger protein 24 isoform X1 [Dendrobium catenatum] >PKU77715.1 Salt tolerance protein [Dendrobium catenatum]
	CL4885.Contig2_All	ko04712//Circadian rhythm - plant	Organismal Systems	Environmental adaptation	4.98075	B-box zinc finger protein 24 isoform X1 [Dendrobium catenatum] >PKU77715.1 Salt tolerance protein [Dendrobium catenatum]
	CL4888.Contig7_All	ko01100//Metabolic pathways;ko00910//Nitrogen metabolism;ko01110//Biosynthesis of secondary metabolites;ko01230//Biosynthesis of amino acids;ko00250//Alanine, aspartate and glutamate metabolism	Metabolism	Global and overview maps;Amino acid metabolism;Energy metabolism	3.86052	glutamate synthase 1 [NADH], chloroplastic-like [Phalaenopsis equestris] >XP_020573967.1 glutamate synthase 1 [NADH], chloroplastic-like [Phalaenopsis equestris] >XP_020573968.1 glutamate synthase 1 [NADH], chloroplastic-like [Phalaenopsis equestris]
	CL489.Contig10_All	ko01110//Biosynthesis of secondary metabolites;ko01230//Biosynthesis of amino acids;ko00010//Glycolysis / Gluconeogenesis;ko03015//mRNA surveillance pathway;ko01100//Metabolic pathways;ko00710//Carbon fixation in photosynthetic organisms;ko01200//Carbon metabolism	Genetic Information Processing;Metabolism	Translation;Energy metabolism;Global and overview maps;Carbohydrate metabolism	3.89808	uncharacterized protein LOC110108229 [Dendrobium catenatum] >XP_020694449.1 uncharacterized protein LOC110108229 [Dendrobium catenatum]
	CL489.Contig7_All	ko00010//Glycolysis / Gluconeogenesis;ko01110//Biosynthesis of secondary metabolites;ko01100//Metabolic pathways;ko00710//Carbon fixation in photosynthetic organisms;ko03015//mRNA surveillance pathway;ko01200//Carbon metabolism;ko01230//Biosynthesis of amino acids;ko00520//Amino sugar and nucleotide sugar metabolism	Genetic Information Processing;Metabolism	Global and overview maps;Translation;Energy metabolism;Carbohydrate metabolism	3.83237	uncharacterized protein LOC110108229 [Dendrobium catenatum] >XP_020694449.1 uncharacterized protein LOC110108229 [Dendrobium catenatum]
	CL4891.Contig6_All	ko03013//RNA transport;ko03040//Spliceosome;ko03015//mRNA surveillance pathway	Genetic Information Processing	Transcription;Translation	2.52719	DEAD/DEAH box RNA helicase family protein isoform 1 [Theobroma cacao]
	CL4892.Contig2_All	ko01100//Metabolic pathways;ko00052//Galactose metabolism;ko00500//Starch and sucrose metabolism	Metabolism	Carbohydrate metabolism;Global and overview maps	8.53222	beta-fructofuranosidase, insoluble isoenzyme 3 [Dendrobium catenatum]
	CL4900.Contig3_All	ko04016//MAPK signaling pathway - plant;ko03040//Spliceosome;ko04626//Plant-pathogen interaction	Organismal Systems;Environmental Information Processing;Genetic Information Processing	Environmental adaptation;Transcription;Signal transduction	2.28773	putative WRKY transcription factor 12 [Cymbidium ensifolium]
	CL4918.Contig1_All	ko04146//Peroxisome	Cellular Processes	Transport and catabolism	2.6169	Uncharacterized protein TCM_026877 [Theobroma cacao]
	CL4951.Contig3_All	ko04141//Protein processing in endoplasmic reticulum	Genetic Information Processing	Folding, sorting and degradation	2.14718	E3 ubiquitin-protein ligase RNF5 [Phalaenopsis equestris] >XP_020579141.1 E3 ubiquitin-protein ligase RNF5 [Phalaenopsis equestris]
	CL4951.Contig4_All	ko04141//Protein processing in endoplasmic reticulum	Genetic Information Processing	Folding, sorting and degradation	2.08497	E3 ubiquitin-protein ligase RNF5 [Phalaenopsis equestris] >XP_020579141.1 E3 ubiquitin-protein ligase RNF5 [Phalaenopsis equestris]
	CL4971.Contig3_All	ko00592//alpha-Linolenic acid metabolism;ko00010//Glycolysis / Gluconeogenesis;ko01100//Metabolic pathways;ko01110//Biosynthesis of secondary metabolites;ko00071//Fatty acid degradation;ko00350//Tyrosine metabolism	Metabolism	Global and overview maps;Lipid metabolism;Amino acid metabolism;Carbohydrate metabolism	4.40247	alcohol dehydrogenase 3 isoform X1 [Dendrobium catenatum] >PKU82120.1 Alcohol dehydrogenase 2 [Dendrobium catenatum]
	CL4971.Contig4_All	ko00592//alpha-Linolenic acid metabolism;ko01100//Metabolic pathways;ko01110//Biosynthesis of secondary metabolites;ko00010//Glycolysis / Gluconeogenesis;ko00350//Tyrosine metabolism;ko00071//Fatty acid degradation	Metabolism	Global and overview maps;Amino acid metabolism;Lipid metabolism;Carbohydrate metabolism	6.05354	alcohol dehydrogenase 3 isoform X1 [Dendrobium catenatum] >PKU82120.1 Alcohol dehydrogenase 2 [Dendrobium catenatum]
	CL5007.Contig3_All	ko00564//Glycerophospholipid metabolism	Metabolism	Lipid metabolism	2.56476	LOW QUALITY PROTEIN: glycerophosphodiester phosphodiesterase GDPDL3-like [Phalaenopsis equestris]
	CL5007.Contig4_All	ko00564//Glycerophospholipid metabolism	Metabolism	Lipid metabolism	2.56716	LOW QUALITY PROTEIN: glycerophosphodiester phosphodiesterase GDPDL3-like [Phalaenopsis equestris]
	CL5007.Contig5_All	ko00564//Glycerophospholipid metabolism	Metabolism	Lipid metabolism	4.3338	LOW QUALITY PROTEIN: glycerophosphodiester phosphodiesterase GDPDL3-like [Phalaenopsis equestris]
	CL5008.Contig1_All	ko01100//Metabolic pathways;ko00195//Photosynthesis;ko03013//RNA transport	Genetic Information Processing;Metabolism	Global and overview maps;Translation;Energy metabolism	3.31032	hypothetical protein AXF42_Ash001441 [Apostasia shenzhenica]
	CL5009.Contig2_All	ko04626//Plant-pathogen interaction;ko04016//MAPK signaling pathway - plant	Organismal Systems;Environmental Information Processing	Environmental adaptation;Signal transduction	2.41417	probable WRKY transcription factor 27 [Dendrobium catenatum]
	CL5017.Contig1_All	ko01100//Metabolic pathways	Metabolism	Global and overview maps	3.47916	glycoprotein 3-alpha-L-fucosyltransferase A [Dendrobium catenatum]
	CL5021.Contig2_All	ko02010//ABC transporters	Environmental Information Processing	Membrane transport	4.79102	ABC transporter G family member 11-like [Phalaenopsis equestris]
	CL5021.Contig7_All	ko02010//ABC transporters	Environmental Information Processing	Membrane transport	7.01409	ABC transporter G family member 11-like [Phalaenopsis equestris]
	CL5057.Contig3_All	ko00940//Phenylpropanoid biosynthesis;ko01100//Metabolic pathways;ko01110//Biosynthesis of secondary metabolites	Metabolism	Biosynthesis of other secondary metabolites;Global and overview maps	3.48147	peroxidase 3 [Dendrobium catenatum] >PKU67475.1 Peroxidase 3 [Dendrobium catenatum]
	CL5057.Contig5_All	ko00940//Phenylpropanoid biosynthesis;ko01100//Metabolic pathways;ko01110//Biosynthesis of secondary metabolites	Metabolism	Global and overview maps;Biosynthesis of other secondary metabolites	4.2968	peroxidase 3 [Dendrobium catenatum] >PKU67475.1 Peroxidase 3 [Dendrobium catenatum]
	CL5057.Contig6_All	ko01100//Metabolic pathways;ko00940//Phenylpropanoid biosynthesis;ko01110//Biosynthesis of secondary metabolites	Metabolism	Global and overview maps;Biosynthesis of other secondary metabolites	2.75862	peroxidase 3 [Dendrobium catenatum] >PKU67475.1 Peroxidase 3 [Dendrobium catenatum]
	CL5083.Contig3_All	ko01100//Metabolic pathways;ko00564//Glycerophospholipid metabolism;ko01110//Biosynthesis of secondary metabolites;ko00561//Glycerolipid metabolism	Metabolism	Lipid metabolism;Global and overview maps	7.44264	probable 1-acyl-sn-glycerol-3-phosphate acyltransferase 5 isoform X1 [Phalaenopsis equestris]
	CL5091.Contig2_All	ko01110//Biosynthesis of secondary metabolites;ko01100//Metabolic pathways;ko00940//Phenylpropanoid biosynthesis	Metabolism	Global and overview maps;Biosynthesis of other secondary metabolites	2.9325	peroxidase 4 [Dendrobium catenatum] >PKU82329.1 Peroxidase 4 [Dendrobium catenatum]
	CL5091.Contig3_All	ko01110//Biosynthesis of secondary metabolites;ko00940//Phenylpropanoid biosynthesis;ko01100//Metabolic pathways	Metabolism	Biosynthesis of other secondary metabolites;Global and overview maps	7.19515	peroxidase 4 [Dendrobium catenatum] >PKU82329.1 Peroxidase 4 [Dendrobium catenatum]
	CL5091.Contig6_All	ko01100//Metabolic pathways;ko01110//Biosynthesis of secondary metabolites;ko00940//Phenylpropanoid biosynthesis	Metabolism	Biosynthesis of other secondary metabolites;Global and overview maps	2.32214	peroxidase 4 [Dendrobium catenatum] >PKU82329.1 Peroxidase 4 [Dendrobium catenatum]
	CL5091.Contig7_All	ko01100//Metabolic pathways;ko00940//Phenylpropanoid biosynthesis;ko01110//Biosynthesis of secondary metabolites	Metabolism	Biosynthesis of other secondary metabolites;Global and overview maps	3.80695	peroxidase 4-like [Phalaenopsis equestris]
	CL5093.Contig4_All	ko01100//Metabolic pathways;ko01110//Biosynthesis of secondary metabolites;ko00906//Carotenoid biosynthesis	Metabolism	Metabolism of terpenoids and polyketides;Global and overview maps	3.74348	uncharacterized protein LOC110025489 [Phalaenopsis equestris]
	CL51.Contig4_All	ko00760//Nicotinate and nicotinamide metabolism;ko00520//Amino sugar and nucleotide sugar metabolism;ko04144//Endocytosis;ko01100//Metabolic pathways;ko00052//Galactose metabolism;ko00040//Pentose and glucuronate interconversions;ko00053//Ascorbate and aldarate metabolism	Cellular Processes;Metabolism	Transport and catabolism;Carbohydrate metabolism;Global and overview maps;Metabolism of cofactors and vitamins	2.13204	Retrovirus-related Pol polyprotein from transposon TNT 1-94 [Dendrobium catenatum]
	CL5105.Contig2_All	ko01110//Biosynthesis of secondary metabolites;ko00592//alpha-Linolenic acid metabolism;ko01100//Metabolic pathways	Metabolism	Lipid metabolism;Global and overview maps	2.02406	allene oxide cyclase [Cymbidium ensifolium]
	CL5105.Contig3_All	ko00592//alpha-Linolenic acid metabolism;ko01110//Biosynthesis of secondary metabolites;ko01100//Metabolic pathways	Metabolism	Lipid metabolism;Global and overview maps	2.80344	allene oxide cyclase [Cymbidium faberi]
	CL5105.Contig4_All	ko00592//alpha-Linolenic acid metabolism;ko01110//Biosynthesis of secondary metabolites;ko01100//Metabolic pathways	Metabolism	Lipid metabolism;Global and overview maps	2.01962	allene oxide cyclase [Cymbidium faberi]
	CL5139.Contig1_All	ko01100//Metabolic pathways;ko00600//Sphingolipid metabolism;ko00511//Other glycan degradation	Metabolism	Glycan biosynthesis and metabolism;Global and overview maps;Lipid metabolism	4.19424	LOW QUALITY PROTEIN: non-lysosomal glucosylceramidase-like [Phalaenopsis equestris]
	CL5139.Contig2_All	ko00511//Other glycan degradation;ko01100//Metabolic pathways;ko00600//Sphingolipid metabolism	Metabolism	Glycan biosynthesis and metabolism;Lipid metabolism;Global and overview maps	3.70015	LOW QUALITY PROTEIN: non-lysosomal glucosylceramidase-like [Phalaenopsis equestris]
	CL5145.Contig1_All	ko01100//Metabolic pathways;ko00511//Other glycan degradation;ko00052//Galactose metabolism;ko00600//Sphingolipid metabolism;ko00531//Glycosaminoglycan degradation;ko00604//Glycosphingolipid biosynthesis - ganglio series	Metabolism	Glycan biosynthesis and metabolism;Carbohydrate metabolism;Lipid metabolism;Global and overview maps	4.06282	beta-galactosidase 3 isoform X1 [Phalaenopsis equestris]
	CL5145.Contig4_All	ko00600//Sphingolipid metabolism;ko00511//Other glycan degradation;ko01100//Metabolic pathways;ko00052//Galactose metabolism;ko00531//Glycosaminoglycan degradation;ko00604//Glycosphingolipid biosynthesis - ganglio series	Metabolism	Lipid metabolism;Global and overview maps;Carbohydrate metabolism;Glycan biosynthesis and metabolism	3.26194	beta-galactosidase 3 isoform X2 [Phalaenopsis equestris]
	CL5151.Contig1_All	ko00500//Starch and sucrose metabolism;ko01100//Metabolic pathways	Metabolism	Carbohydrate metabolism;Global and overview maps	2.51605	Putative glucuronosyltransferase PGSIP7 [Dendrobium catenatum]
	CL5152.Contig2_All	ko00460//Cyanoamino acid metabolism;ko01100//Metabolic pathways;ko01110//Biosynthesis of secondary metabolites;ko00565//Ether lipid metabolism;ko00600//Sphingolipid metabolism	Metabolism	Metabolism of other amino acids;Lipid metabolism;Global and overview maps	5.70974	UDP-glycosyltransferase 83A1-like [Dendrobium catenatum]
	CL5152.Contig4_All	ko01110//Biosynthesis of secondary metabolites;ko01100//Metabolic pathways;ko00966//Glucosinolate biosynthesis;ko00565//Ether lipid metabolism;ko00600//Sphingolipid metabolism;ko01210//2-Oxocarboxylic acid metabolism;ko00380//Tryptophan metabolism	Metabolism	Biosynthesis of other secondary metabolites;Amino acid metabolism;Lipid metabolism;Global and overview maps	6.92705	UDP-glycosyltransferase 83A1-like [Dendrobium catenatum]
	CL5164.Contig1_All	ko04141//Protein processing in endoplasmic reticulum	Genetic Information Processing	Folding, sorting and degradation	4.36278	hypothetical protein EE612_002360, partial [Oryza sativa]
	CL523.Contig1_All	ko03040//Spliceosome	Genetic Information Processing	Transcription	2.66893	Cupin 1 [Cinnamomum micranthum f. kanehirae]
	CL5238.Contig1_All	ko01100//Metabolic pathways;ko01110//Biosynthesis of secondary metabolites;ko00940//Phenylpropanoid biosynthesis	Metabolism	Biosynthesis of other secondary metabolites;Global and overview maps	4.0972	berberine bridge enzyme-like 22 [Phalaenopsis equestris]
	CL5250.Contig8_All	ko04075//Plant hormone signal transduction	Environmental Information Processing	Signal transduction	6.72088	auxin response factor 15-like [Dendrobium catenatum] >PKU62186.1 Auxin response factor 2 [Dendrobium catenatum]
	CL5265.Contig2_All	ko04626//Plant-pathogen interaction;ko04016//MAPK signaling pathway - plant	Environmental Information Processing;Organismal Systems	Signal transduction;Environmental adaptation	2.97954	WRKY transcription factor 11-like [Cymbidium sinense]
	CL5294.Contig10_All	ko03040//Spliceosome	Genetic Information Processing	Transcription	2.42679	pre-mRNA-processing protein 40C isoform X1 [Dendrobium catenatum] >XP_020686533.1 pre-mRNA-processing protein 40C isoform X1 [Dendrobium catenatum] >PKU73342.1 Pre-mRNA-processing protein 40C [Dendrobium catenatum]
	CL5294.Contig6_All	ko03040//Spliceosome	Genetic Information Processing	Transcription	3.1206	pre-mRNA-processing protein 40C isoform X1 [Dendrobium catenatum] >XP_020686533.1 pre-mRNA-processing protein 40C isoform X1 [Dendrobium catenatum] >PKU73342.1 Pre-mRNA-processing protein 40C [Dendrobium catenatum]
	CL5294.Contig7_All	ko03040//Spliceosome	Genetic Information Processing	Transcription	2.00186	pre-mRNA-processing protein 40C isoform X2 [Dendrobium catenatum]
	CL5301.Contig2_All	ko01110//Biosynthesis of secondary metabolites;ko01100//Metabolic pathways;ko01230//Biosynthesis of amino acids;ko00330//Arginine and proline metabolism	Metabolism	Amino acid metabolism;Global and overview maps	2.02185	PREDICTED: delta-1-pyrroline-5-carboxylate synthase isoform X1 [Nelumbo nucifera]
	CL5307.Contig4_All	ko04075//Plant hormone signal transduction	Environmental Information Processing	Signal transduction	3.23697	myb family transcription factor PHL7-like isoform X3 [Cymbidium ensifolium]
	CL5312.Contig1_All	ko00940//Phenylpropanoid biosynthesis;ko01110//Biosynthesis of secondary metabolites;ko01100//Metabolic pathways	Metabolism	Biosynthesis of other secondary metabolites;Global and overview maps	4.3772	cinnamoyl-CoA reductase 2 [Dendrobium catenatum] >PKU70508.1 Cinnamoyl-CoA reductase 1 [Dendrobium catenatum]
	CL533.Contig20_All	ko00052//Galactose metabolism;ko00040//Pentose and glucuronate interconversions;ko00053//Ascorbate and aldarate metabolism;ko01100//Metabolic pathways;ko00520//Amino sugar and nucleotide sugar metabolism	Metabolism	Carbohydrate metabolism;Global and overview maps	6.02186	Retrovirus-related Pol polyprotein from transposon TNT 1-94 [Cajanus cajan]
	CL533.Contig22_All	ko00052//Galactose metabolism;ko01100//Metabolic pathways;ko00520//Amino sugar and nucleotide sugar metabolism;ko00053//Ascorbate and aldarate metabolism;ko00040//Pentose and glucuronate interconversions	Metabolism	Global and overview maps;Carbohydrate metabolism	2.00586	Retrovirus-related Pol polyprotein from transposon TNT 1-94 [Cajanus cajan]
	CL5371.Contig4_All	ko03010//Ribosome	Genetic Information Processing	Translation	3.98094	uncharacterized protein LOC110029252 isoform X2 [Phalaenopsis equestris]
	CL5375.Contig2_All	ko03015//mRNA surveillance pathway;ko03013//RNA transport	Genetic Information Processing	Translation	3.47649	hypothetical protein MIMGU_mgv1a003213mg [Erythranthe guttata]
	CL5381.Contig1_All	ko03060//Protein export	Genetic Information Processing	Folding, sorting and degradation	6.6582	signal recognition particle 19 kDa protein [Phalaenopsis equestris] >XP_020574098.1 signal recognition particle 19 kDa protein [Phalaenopsis equestris] >XP_020574099.1 signal recognition particle 19 kDa protein [Phalaenopsis equestris]
	CL5381.Contig4_All	ko03060//Protein export	Genetic Information Processing	Folding, sorting and degradation	2.36847	signal recognition particle 19 kDa protein [Phalaenopsis equestris] >XP_020574098.1 signal recognition particle 19 kDa protein [Phalaenopsis equestris] >XP_020574099.1 signal recognition particle 19 kDa protein [Phalaenopsis equestris]
	CL5382.Contig2_All	ko03440//Homologous recombination;ko03430//Mismatch repair;ko03030//DNA replication	Genetic Information Processing	Replication and repair	3.28937	single-stranded DNA-binding protein, mitochondrial isoform X2 [Dendrobium catenatum]
	CL5384.Contig4_All	ko00500//Starch and sucrose metabolism;ko01100//Metabolic pathways;ko01110//Biosynthesis of secondary metabolites	Metabolism	Global and overview maps;Carbohydrate metabolism	2.35284	IQ domain-containing protein IQM1 [Dendrobium catenatum] >PKU82535.1 hypothetical protein MA16_Dca020098 [Dendrobium catenatum]
	CL5399.Contig1_All	ko03420//Nucleotide excision repair;ko03440//Homologous recombination;ko03430//Mismatch repair;ko03030//DNA replication	Genetic Information Processing	Replication and repair	2.37302	replication protein A 32 kDa subunit A-like [Phalaenopsis equestris]
	CL5399.Contig3_All	ko03420//Nucleotide excision repair;ko03440//Homologous recombination;ko03430//Mismatch repair;ko03030//DNA replication	Genetic Information Processing	Replication and repair	3.61956	replication protein A 32 kDa subunit A-like [Phalaenopsis equestris]
	CL5399.Contig4_All	ko03030//DNA replication;ko03420//Nucleotide excision repair;ko03430//Mismatch repair;ko03440//Homologous recombination	Genetic Information Processing	Replication and repair	2.31622	replication protein A 32 kDa subunit A-like [Phalaenopsis equestris]
	CL5403.Contig1_All	ko01100//Metabolic pathways;ko01110//Biosynthesis of secondary metabolites;ko00950//Isoquinoline alkaloid biosynthesis;ko00350//Tyrosine metabolism	Metabolism	Amino acid metabolism;Biosynthesis of other secondary metabolites;Global and overview maps	6.0691	polyphenol oxidase, chloroplastic [Dendrobium catenatum] >PKU61312.1 Polyphenol oxidase, chloroplastic [Dendrobium catenatum]
	CL5403.Contig2_All	ko01100//Metabolic pathways;ko00350//Tyrosine metabolism;ko01110//Biosynthesis of secondary metabolites;ko00950//Isoquinoline alkaloid biosynthesis	Metabolism	Biosynthesis of other secondary metabolites;Amino acid metabolism;Global and overview maps	4.08555	polyphenol oxidase, chloroplastic [Dendrobium catenatum] >PKU61312.1 Polyphenol oxidase, chloroplastic [Dendrobium catenatum]
	CL5415.Contig1_All	ko01110//Biosynthesis of secondary metabolites;ko04016//MAPK signaling pathway - plant;ko04075//Plant hormone signal transduction;ko03013//RNA transport;ko00904//Diterpenoid biosynthesis	Genetic Information Processing;Environmental Information Processing;Metabolism	Global and overview maps;Metabolism of terpenoids and polyketides;Signal transduction;Translation	3.30248	RNA-directed DNA polymerase like [Apostasia shenzhenica]
	CL5437.Contig3_All	ko00460//Cyanoamino acid metabolism;ko01110//Biosynthesis of secondary metabolites	Metabolism	Global and overview maps;Metabolism of other amino acids	2.13766	7-deoxyloganetin glucosyltransferase-like [Dendrobium catenatum] >PKU84725.1 UDP-glycosyltransferase 85A3 [Dendrobium catenatum]
	CL5437.Contig4_All	ko00460//Cyanoamino acid metabolism;ko01110//Biosynthesis of secondary metabolites	Metabolism	Metabolism of other amino acids;Global and overview maps	3.14421	7-deoxyloganetin glucosyltransferase-like [Dendrobium catenatum] >PKU84726.1 UDP-glycosyltransferase 85A3 [Dendrobium catenatum]
	CL5438.Contig4_All	ko03040//Spliceosome	Genetic Information Processing	Transcription	5.97045	Arginine/serine-rich-splicing factor RSP40 [Apostasia shenzhenica]
	CL5447.Contig3_All	ko03010//Ribosome	Genetic Information Processing	Translation	2.07284	60S ribosomal protein L7-2 isoform X1 [Dendrobium catenatum] >XP_028552288.1 60S ribosomal protein L7-2 isoform X2 [Dendrobium catenatum]
	CL5490.Contig10_All	ko00051//Fructose and mannose metabolism;ko00052//Galactose metabolism;ko00500//Starch and sucrose metabolism;ko01100//Metabolic pathways;ko01200//Carbon metabolism;ko00010//Glycolysis / Gluconeogenesis;ko00520//Amino sugar and nucleotide sugar metabolism;ko01110//Biosynthesis of secondary metabolites	Metabolism	Global and overview maps;Carbohydrate metabolism	5.06948	hexokinase-1-like [Dendrobium catenatum]
	CL5490.Contig13_All	ko01110//Biosynthesis of secondary metabolites;ko00520//Amino sugar and nucleotide sugar metabolism;ko01100//Metabolic pathways;ko00500//Starch and sucrose metabolism;ko00051//Fructose and mannose metabolism;ko00010//Glycolysis / Gluconeogenesis;ko01200//Carbon metabolism;ko00052//Galactose metabolism	Metabolism	Carbohydrate metabolism;Global and overview maps	2.99261	hexokinase-1 [Dendrobium catenatum]
	CL5490.Contig8_All	ko00051//Fructose and mannose metabolism;ko00052//Galactose metabolism;ko00520//Amino sugar and nucleotide sugar metabolism;ko00500//Starch and sucrose metabolism;ko01110//Biosynthesis of secondary metabolites;ko01200//Carbon metabolism;ko01100//Metabolic pathways;ko00010//Glycolysis / Gluconeogenesis	Metabolism	Global and overview maps;Carbohydrate metabolism	2.73525	hexokinase-1-like [Dendrobium catenatum]
	CL5495.Contig1_All	ko04075//Plant hormone signal transduction	Environmental Information Processing	Signal transduction	5.30342	protein PHR1-LIKE 3 isoform X1 [Dendrobium catenatum] >PKU81660.1 Myb family transcription factor APL [Dendrobium catenatum]
	CL5518.Contig1_All	ko03010//Ribosome	Genetic Information Processing	Translation	2.29527	40S ribosomal protein S16-like [Phalaenopsis equestris]
	CL5518.Contig2_All	ko03010//Ribosome	Genetic Information Processing	Translation	3.6138	40S ribosomal protein S16-like [Phalaenopsis equestris]
	CL5520.Contig3_All	ko04144//Endocytosis	Cellular Processes	Transport and catabolism	2.67014	hypothetical protein DKX38_021184 [Salix brachista]
	CL5520.Contig4_All	ko04144//Endocytosis	Cellular Processes	Transport and catabolism	2.36872	Cysteine-rich receptor-like protein kinase 2 [Capsicum baccatum]
	CL5521.Contig2_All	ko00040//Pentose and glucuronate interconversions;ko01100//Metabolic pathways	Metabolism	Carbohydrate metabolism;Global and overview maps	2.797	probable polygalacturonase [Dendrobium catenatum]
	CL5521.Contig3_All	ko01100//Metabolic pathways;ko00040//Pentose and glucuronate interconversions	Metabolism	Global and overview maps;Carbohydrate metabolism	3.91679	probable polygalacturonase [Dendrobium catenatum]
	CL5521.Contig5_All	ko00040//Pentose and glucuronate interconversions;ko01100//Metabolic pathways	Metabolism	Global and overview maps;Carbohydrate metabolism	2.33362	probable polygalacturonase isoform X2 [Dendrobium catenatum]
	CL5551.Contig7_All	ko04016//MAPK signaling pathway - plant	Environmental Information Processing	Signal transduction	2.03125	5'-3' exoribonuclease 4 [Dendrobium catenatum]
	CL5554.Contig1_All	ko01100//Metabolic pathways;ko01110//Biosynthesis of secondary metabolites;ko00944//Flavone and flavonol biosynthesis;ko00941//Flavonoid biosynthesis	Metabolism	Biosynthesis of other secondary metabolites;Global and overview maps	6.84826	flavonoid 3'hydroxylase [Cymbidium hybrid cultivar]
	CL5562.Contig1_All	ko02010//ABC transporters	Environmental Information Processing	Membrane transport	2.94991	putative ABC transporter C family member 15 [Dendrobium catenatum] >PKU60642.1 ABC transporter C family member 9 [Dendrobium catenatum]
	CL5577.Contig3_All	ko00310//Lysine degradation	Metabolism	Amino acid metabolism	2.06575	uncharacterized protein LOC110091896 [Dendrobium catenatum] >XP_020671851.1 uncharacterized protein LOC110091896 [Dendrobium catenatum] >XP_028554565.1 uncharacterized protein LOC110091896 [Dendrobium catenatum]
	CL56.Contig8_All	ko04075//Plant hormone signal transduction	Environmental Information Processing	Signal transduction	3.3908	squamosa promoter-binding-like protein 12 [Dendrobium catenatum] >XP_020691800.1 squamosa promoter-binding-like protein 12 [Dendrobium catenatum] >PKU72305.1 Squamosa promoter-binding-like protein 12 [Dendrobium catenatum]
	CL5614.Contig9_All	ko00940//Phenylpropanoid biosynthesis;ko01100//Metabolic pathways;ko01110//Biosynthesis of secondary metabolites	Metabolism	Global and overview maps;Biosynthesis of other secondary metabolites	2.18044	telomere repeat-binding protein 5 isoform X2 [Dendrobium catenatum]
	CL5694.Contig7_All	ko03010//Ribosome	Genetic Information Processing	Translation	2.2272	40S ribosomal protein Sa-2-like [Dendrobium catenatum]
	CL5716.Contig1_All	ko00500//Starch and sucrose metabolism;ko01110//Biosynthesis of secondary metabolites;ko00460//Cyanoamino acid metabolism;ko01100//Metabolic pathways;ko00940//Phenylpropanoid biosynthesis	Metabolism	Metabolism of other amino acids;Carbohydrate metabolism;Global and overview maps;Biosynthesis of other secondary metabolites	10.9248	Beta-glucosidase 18 [Dendrobium catenatum]
	CL5716.Contig2_All	ko00460//Cyanoamino acid metabolism;ko01100//Metabolic pathways;ko00500//Starch and sucrose metabolism;ko00940//Phenylpropanoid biosynthesis;ko01110//Biosynthesis of secondary metabolites	Metabolism	Global and overview maps;Biosynthesis of other secondary metabolites;Metabolism of other amino acids;Carbohydrate metabolism	6.47248	beta-glucosidase 18 isoform X1 [Dendrobium catenatum]
	CL5716.Contig3_All	ko00940//Phenylpropanoid biosynthesis;ko00500//Starch and sucrose metabolism;ko00460//Cyanoamino acid metabolism;ko01100//Metabolic pathways;ko01110//Biosynthesis of secondary metabolites	Metabolism	Carbohydrate metabolism;Global and overview maps;Biosynthesis of other secondary metabolites;Metabolism of other amino acids	8.96166	Beta-glucosidase 18 [Dendrobium catenatum]
	CL5718.Contig1_All	ko03013//RNA transport	Genetic Information Processing	Translation	2.75081	ACT domain-containing protein ACR8 [Dendrobium catenatum] >PKU82714.1 hypothetical protein MA16_Dca020293 [Dendrobium catenatum]
	CL5724.Contig2_All	ko04626//Plant-pathogen interaction	Organismal Systems	Environmental adaptation	2.07564	ethylene-responsive transcription factor CRF4-like [Phalaenopsis equestris] >XP_020589171.1 ethylene-responsive transcription factor CRF4-like [Phalaenopsis equestris]
	CL5731.Contig1_All	ko03030//DNA replication	Genetic Information Processing	Replication and repair	5.22351	DNA replication licensing factor MCM3-like isoform X2 [Dendrobium catenatum]
	CL5731.Contig2_All	ko03030//DNA replication	Genetic Information Processing	Replication and repair	8.76608	DNA replication licensing factor MCM3-like isoform X1 [Dendrobium catenatum] >PKU76029.1 DNA replication licensing factor MCM3 like 1 [Dendrobium catenatum]
	CL5731.Contig3_All	ko03030//DNA replication	Genetic Information Processing	Replication and repair	4.08461	DNA replication licensing factor MCM3-like isoform X2 [Dendrobium catenatum]
	CL5757.Contig1_All	ko00904//Diterpenoid biosynthesis;ko01110//Biosynthesis of secondary metabolites	Metabolism	Metabolism of terpenoids and polyketides;Global and overview maps	2.19701	2'-deoxymugineic-acid 2'-dioxygenase [Apostasia shenzhenica]
	CL5762.Contig2_All	ko01230//Biosynthesis of amino acids;ko01100//Metabolic pathways;ko00750//Vitamin B6 metabolism;ko00260//Glycine, serine and threonine metabolism;ko01200//Carbon metabolism	Metabolism	Metabolism of cofactors and vitamins;Amino acid metabolism;Global and overview maps	2.48345	phosphoserine aminotransferase 1, chloroplastic [Dendrobium catenatum] >PKU79215.1 Phosphoserine aminotransferase, chloroplastic [Dendrobium catenatum]
	CL5762.Contig3_All	ko01230//Biosynthesis of amino acids;ko01100//Metabolic pathways;ko00750//Vitamin B6 metabolism;ko00260//Glycine, serine and threonine metabolism;ko01200//Carbon metabolism	Metabolism	Amino acid metabolism;Metabolism of cofactors and vitamins;Global and overview maps	2.59759	phosphoserine aminotransferase 1, chloroplastic [Dendrobium catenatum] >PKU79215.1 Phosphoserine aminotransferase, chloroplastic [Dendrobium catenatum]
	CL5764.Contig4_All	ko04075//Plant hormone signal transduction	Environmental Information Processing	Signal transduction	2.25851	transport inhibitor response 1-like protein [Dendrobium catenatum] >PKU69511.1 F-box protein FBX14 [Dendrobium catenatum]
	CL578.Contig5_All	ko03020//RNA polymerase	Genetic Information Processing	Transcription	3.00563	uncharacterized protein LOC110096392 [Dendrobium catenatum] >PKU79570.1 B2 protein [Dendrobium catenatum]
	CL5799.Contig1_All	ko01100//Metabolic pathways;ko00630//Glyoxylate and dicarboxylate metabolism;ko01110//Biosynthesis of secondary metabolites;ko01200//Carbon metabolism	Metabolism	Carbohydrate metabolism;Global and overview maps	2.92371	LOW QUALITY PROTEIN: isocitrate lyase [Phalaenopsis equestris]
	CL5799.Contig2_All	ko01110//Biosynthesis of secondary metabolites;ko01100//Metabolic pathways;ko01200//Carbon metabolism;ko00630//Glyoxylate and dicarboxylate metabolism	Metabolism	Carbohydrate metabolism;Global and overview maps	3.16618	LOW QUALITY PROTEIN: isocitrate lyase [Phalaenopsis equestris]
	CL5847.Contig1_All	ko00941//Flavonoid biosynthesis;ko01100//Metabolic pathways;ko01110//Biosynthesis of secondary metabolites	Metabolism	Global and overview maps;Biosynthesis of other secondary metabolites	3.53514	chalcone isomerase 1 [Cymbidium hybrid cultivar]
	CL5847.Contig2_All	ko01100//Metabolic pathways;ko00941//Flavonoid biosynthesis;ko01110//Biosynthesis of secondary metabolites	Metabolism	Global and overview maps;Biosynthesis of other secondary metabolites	3.01669	chalcone isomerase 1 [Cymbidium hybrid cultivar]
	CL5874.Contig2_All	ko03010//Ribosome	Genetic Information Processing	Translation	2.42983	40S ribosomal protein S11 [Phalaenopsis equestris]
	CL5890.Contig1_All	ko01110//Biosynthesis of secondary metabolites;ko01100//Metabolic pathways;ko00940//Phenylpropanoid biosynthesis	Metabolism	Biosynthesis of other secondary metabolites;Global and overview maps	2.07132	cytochrome P450 84A1 [Dendrobium catenatum] >PKU68221.1 Cytochrome P450 84A1 [Dendrobium catenatum]
	CL5890.Contig2_All	ko01110//Biosynthesis of secondary metabolites;ko01100//Metabolic pathways;ko00940//Phenylpropanoid biosynthesis	Metabolism	Global and overview maps;Biosynthesis of other secondary metabolites	3.6191	cytochrome P450 84A1 [Dendrobium catenatum] >PKU68221.1 Cytochrome P450 84A1 [Dendrobium catenatum]
	CL5899.Contig3_All	ko03040//Spliceosome;ko03015//mRNA surveillance pathway;ko03013//RNA transport	Genetic Information Processing	Translation;Transcription	2.45196	THO complex subunit 4D-like isoform X1 [Phalaenopsis equestris]
	CL59.Contig1_All	ko04016//MAPK signaling pathway - plant;ko04626//Plant-pathogen interaction	Organismal Systems;Environmental Information Processing	Environmental adaptation;Signal transduction	2.02067	WRKY transcription factor 31-like [Cymbidium sinense]
	CL59.Contig2_All	ko04016//MAPK signaling pathway - plant;ko04626//Plant-pathogen interaction	Organismal Systems;Environmental Information Processing	Environmental adaptation;Signal transduction	2.28562	WRKY transcription factor 31-like [Cymbidium sinense]
	CL59.Contig4_All	ko00970//Aminoacyl-tRNA biosynthesis;ko04016//MAPK signaling pathway - plant;ko04626//Plant-pathogen interaction	Environmental Information Processing;Organismal Systems;Genetic Information Processing	Signal transduction;Environmental adaptation;Translation	3.41223	WRKY transcription factor 31-like [Cymbidium sinense]
	CL5904.Contig1_All	ko04016//MAPK signaling pathway - plant;ko04626//Plant-pathogen interaction;ko04075//Plant hormone signal transduction	Organismal Systems;Environmental Information Processing	Signal transduction;Environmental adaptation	5.08019	STS14 protein-like [Phalaenopsis equestris]
	CL5904.Contig2_All	ko04016//MAPK signaling pathway - plant;ko04075//Plant hormone signal transduction;ko04626//Plant-pathogen interaction	Environmental Information Processing;Organismal Systems	Signal transduction;Environmental adaptation	4.79162	pathogenesis-related protein 1A [Dendrobium catenatum] >PKU76363.1 Pathogenesis-related protein 1B [Dendrobium catenatum]
	CL5905.Contig2_All	ko00904//Diterpenoid biosynthesis;ko00965//Betalain biosynthesis;ko01110//Biosynthesis of secondary metabolites	Metabolism	Biosynthesis of other secondary metabolites;Global and overview maps;Metabolism of terpenoids and polyketides	3.39442	uncharacterized protein LOC112015403 [Quercus suber]
	CL5932.Contig2_All	ko00944//Flavone and flavonol biosynthesis;ko04141//Protein processing in endoplasmic reticulum;ko01100//Metabolic pathways;ko00510//N-Glycan biosynthesis;ko02010//ABC transporters	Metabolism;Genetic Information Processing;Environmental Information Processing	Folding, sorting and degradation;Glycan biosynthesis and metabolism;Biosynthesis of other secondary metabolites;Global and overview maps;Membrane transport	2.86024	uncharacterized protein LOC111403735 [Olea europaea var. sylvestris]
	CL5943.Contig6_All	ko03013//RNA transport;ko00500//Starch and sucrose metabolism;ko01110//Biosynthesis of secondary metabolites;ko01100//Metabolic pathways	Metabolism;Genetic Information Processing	Carbohydrate metabolism;Translation;Global and overview maps	7.65652	uncharacterized protein LOC110097380 isoform X6 [Dendrobium catenatum]
	CL5984.Contig1_All	ko01110//Biosynthesis of secondary metabolites;ko00053//Ascorbate and aldarate metabolism;ko01100//Metabolic pathways	Metabolism	Carbohydrate metabolism;Global and overview maps	2.15912	L-galactose dehydrogenase [Apostasia shenzhenica]
	CL6.Contig2_All	ko03018//RNA degradation;ko03013//RNA transport;ko03015//mRNA surveillance pathway	Genetic Information Processing	Folding, sorting and degradation;Translation	2.20116	NAC domain-containing protein 83-like [Phalaenopsis equestris]
	CL6.Contig5_All	ko03018//RNA degradation;ko03015//mRNA surveillance pathway;ko03013//RNA transport	Genetic Information Processing	Folding, sorting and degradation;Translation	2.06354	NAC domain-containing protein 83 [Dendrobium catenatum]
	CL6021.Contig1_All	ko00052//Galactose metabolism;ko00511//Other glycan degradation;ko00600//Sphingolipid metabolism;ko00531//Glycosaminoglycan degradation;ko01100//Metabolic pathways;ko00604//Glycosphingolipid biosynthesis - ganglio series	Metabolism	Lipid metabolism;Glycan biosynthesis and metabolism;Global and overview maps;Carbohydrate metabolism	4.47705	Zinc finger protein MAGPIE [Dendrobium catenatum]
	CL6021.Contig2_All	ko00511//Other glycan degradation;ko01100//Metabolic pathways;ko00600//Sphingolipid metabolism;ko00604//Glycosphingolipid biosynthesis - ganglio series;ko00052//Galactose metabolism;ko00531//Glycosaminoglycan degradation	Metabolism	Global and overview maps;Glycan biosynthesis and metabolism;Carbohydrate metabolism;Lipid metabolism	3.16067	Zinc finger protein MAGPIE [Dendrobium catenatum]
	CL6021.Contig3_All	ko00600//Sphingolipid metabolism;ko00052//Galactose metabolism;ko00511//Other glycan degradation;ko01100//Metabolic pathways;ko00531//Glycosaminoglycan degradation;ko00604//Glycosphingolipid biosynthesis - ganglio series	Metabolism	Glycan biosynthesis and metabolism;Lipid metabolism;Carbohydrate metabolism;Global and overview maps	4.19224	zinc finger protein BALDIBIS-like [Dendrobium catenatum]
	CL6022.Contig2_All	ko00950//Isoquinoline alkaloid biosynthesis;ko00350//Tyrosine metabolism;ko00360//Phenylalanine metabolism;ko00260//Glycine, serine and threonine metabolism;ko01100//Metabolic pathways;ko01110//Biosynthesis of secondary metabolites;ko00960//Tropane, piperidine and pyridine alkaloid biosynthesis;ko00410//beta-Alanine metabolism	Metabolism	Global and overview maps;Metabolism of other amino acids;Biosynthesis of other secondary metabolites;Amino acid metabolism	3.32697	primary amine oxidase [Dendrobium catenatum]
	CL6022.Contig4_All	ko00410//beta-Alanine metabolism;ko01100//Metabolic pathways;ko00360//Phenylalanine metabolism;ko01110//Biosynthesis of secondary metabolites;ko00260//Glycine, serine and threonine metabolism;ko00960//Tropane, piperidine and pyridine alkaloid biosynthesis;ko00950//Isoquinoline alkaloid biosynthesis;ko00350//Tyrosine metabolism	Metabolism	Amino acid metabolism;Biosynthesis of other secondary metabolites;Global and overview maps;Metabolism of other amino acids	2.69795	primary amine oxidase [Dendrobium catenatum]
	CL6041.Contig2_All	ko03040//Spliceosome	Genetic Information Processing	Transcription	5.34798	probable RNA-binding protein ARP1 isoform X2 [Dendrobium catenatum] >XP_020685775.1 probable RNA-binding protein ARP1 isoform X1 [Dendrobium catenatum] >PKU69204.1 Glycine-rich RNA-binding protein 2, mitochondrial [Dendrobium catenatum]
	CL6065.Contig3_All	ko03018//RNA degradation	Genetic Information Processing	Folding, sorting and degradation	2.46281	LOW QUALITY PROTEIN: synaptonemal complex protein ZEP1-like [Phalaenopsis equestris]
	CL6078.Contig2_All	ko00511//Other glycan degradation	Metabolism	Glycan biosynthesis and metabolism	2.7918	alpha-mannosidase [Dendrobium catenatum]
	CL6091.Contig1_All	ko04120//Ubiquitin mediated proteolysis;ko01100//Metabolic pathways;ko03013//RNA transport;ko00040//Pentose and glucuronate interconversions	Genetic Information Processing;Metabolism	Global and overview maps;Carbohydrate metabolism;Folding, sorting and degradation;Translation	6.26991	prostatic spermine-binding protein [Dendrobium catenatum] >XP_020697508.1 prostatic spermine-binding protein [Dendrobium catenatum]
	CL6091.Contig2_All	ko03013//RNA transport;ko04120//Ubiquitin mediated proteolysis;ko01100//Metabolic pathways;ko00040//Pentose and glucuronate interconversions	Metabolism;Genetic Information Processing	Translation;Global and overview maps;Carbohydrate metabolism;Folding, sorting and degradation	3.03802	prostatic spermine-binding protein [Dendrobium catenatum] >XP_020697508.1 prostatic spermine-binding protein [Dendrobium catenatum]
	CL6118.Contig1_All	ko00230//Purine metabolism;ko01100//Metabolic pathways;ko00240//Pyrimidine metabolism;ko00480//Glutathione metabolism	Metabolism	Global and overview maps;Nucleotide metabolism;Metabolism of other amino acids	2.78924	hypothetical protein C4D60_Mb06t19750 [Musa balbisiana]
	CL6118.Contig2_All	ko00480//Glutathione metabolism;ko00230//Purine metabolism;ko00240//Pyrimidine metabolism;ko01100//Metabolic pathways	Metabolism	Global and overview maps;Metabolism of other amino acids;Nucleotide metabolism	3.01861	ribonucleoside-diphosphate reductase large subunit [Dendrobium catenatum]
	CL6128.Contig4_All	ko03015//mRNA surveillance pathway	Genetic Information Processing	Translation	9.01128	FIP1[V]-like protein isoform X1 [Dendrobium catenatum]
	CL6141.Contig1_All	ko00520//Amino sugar and nucleotide sugar metabolism;ko01100//Metabolic pathways	Metabolism	Global and overview maps;Carbohydrate metabolism	4.18565	probable beta-D-xylosidase 2 [Dendrobium catenatum] >PKU68451.1 putative beta-D-xylosidase 2 [Dendrobium catenatum]
	CL6141.Contig2_All	ko01100//Metabolic pathways;ko00520//Amino sugar and nucleotide sugar metabolism	Metabolism	Carbohydrate metabolism;Global and overview maps	5.21116	probable beta-D-xylosidase 2 [Dendrobium catenatum] >PKU68451.1 putative beta-D-xylosidase 2 [Dendrobium catenatum]
	CL6195.Contig3_All	ko03013//RNA transport	Genetic Information Processing	Translation	4.41506	QWRF motif-containing protein 2-like [Dendrobium catenatum] >XP_028555121.1 QWRF motif-containing protein 2-like [Dendrobium catenatum] >PKU68758.1 hypothetical protein MA16_Dca014228 [Dendrobium catenatum]
	CL62.Contig3_All	ko00970//Aminoacyl-tRNA biosynthesis;ko01100//Metabolic pathways	Genetic Information Processing;Metabolism	Translation;Global and overview maps	2.76906	uncharacterized protein LOC110033448 isoform X2 [Phalaenopsis equestris]
	CL6211.Contig1_All	ko03010//Ribosome	Genetic Information Processing	Translation	2.84376	hypothetical protein BHM03_00025534, partial [Ensete ventricosum]
	CL6238.Contig1_All	ko03008//Ribosome biogenesis in eukaryotes	Genetic Information Processing	Translation	2.80927	uncharacterized protein LOC110023405 isoform X2 [Phalaenopsis equestris]
	CL6245.Contig3_All	ko00360//Phenylalanine metabolism;ko00380//Tryptophan metabolism;ko00330//Arginine and proline metabolism	Metabolism	Amino acid metabolism	6.44411	putative amidase C869.01 [Phalaenopsis equestris]
	CL6289.Contig1_All	ko04070//Phosphatidylinositol signaling system;ko00562//Inositol phosphate metabolism;ko01100//Metabolic pathways	Metabolism;Environmental Information Processing	Carbohydrate metabolism;Global and overview maps;Signal transduction	3.12537	type I inositol polyphosphate 5-phosphatase 10 isoform X1 [Dendrobium catenatum] >XP_020698968.1 type I inositol polyphosphate 5-phosphatase 10 isoform X1 [Dendrobium catenatum] >XP_028555762.1 type I inositol polyphosphate 5-phosphatase 10 isoform X1 [Dendrobium catenatum] >XP_028555763.1 type I inositol polyphosphate 5-phosphatase 10 isoform X2 [Dendrobium catenatum] >PKU66933.1 Type I inositol…
	CL6289.Contig3_All	ko01100//Metabolic pathways;ko00562//Inositol phosphate metabolism;ko04070//Phosphatidylinositol signaling system	Metabolism;Environmental Information Processing	Signal transduction;Carbohydrate metabolism;Global and overview maps	3.56878	type I inositol polyphosphate 5-phosphatase 10 isoform X1 [Dendrobium catenatum] >XP_020698968.1 type I inositol polyphosphate 5-phosphatase 10 isoform X1 [Dendrobium catenatum] >XP_028555762.1 type I inositol polyphosphate 5-phosphatase 10 isoform X1 [Dendrobium catenatum] >XP_028555763.1 type I inositol polyphosphate 5-phosphatase 10 isoform X2 [Dendrobium catenatum] >PKU66933.1 Type I inositol…
	CL6340.Contig1_All	ko01100//Metabolic pathways;ko00563//Glycosylphosphatidylinositol (GPI)-anchor biosynthesis	Metabolism	Global and overview maps;Glycan biosynthesis and metabolism	3.83562	phosphatidylinositol N-acetylglucosaminyltransferase subunit C isoform X2 [Dendrobium catenatum]
	CL6355.Contig2_All	ko03010//Ribosome	Genetic Information Processing	Translation	2.36095	60S ribosomal protein L35a-3 [Phalaenopsis equestris]
	CL6355.Contig5_All	ko03010//Ribosome	Genetic Information Processing	Translation	2.6357	60S ribosomal protein L35a-3 [Phalaenopsis equestris]
	CL6357.Contig2_All	ko00330//Arginine and proline metabolism;ko00360//Phenylalanine metabolism;ko00380//Tryptophan metabolism	Metabolism	Amino acid metabolism	7.82903	LOW QUALITY PROTEIN: putative amidase C869.01 [Phalaenopsis equestris]
	CL6366.Contig2_All	ko01110//Biosynthesis of secondary metabolites;ko01100//Metabolic pathways;ko00250//Alanine, aspartate and glutamate metabolism;ko00260//Glycine, serine and threonine metabolism;ko00280//Valine, leucine and isoleucine degradation;ko00270//Cysteine and methionine metabolism	Metabolism	Global and overview maps;Amino acid metabolism	2.07974	alanine--glyoxylate aminotransferase 2 homolog 1, mitochondrial [Phalaenopsis equestris]
	CL6366.Contig4_All	ko01100//Metabolic pathways;ko00270//Cysteine and methionine metabolism;ko00250//Alanine, aspartate and glutamate metabolism;ko00280//Valine, leucine and isoleucine degradation;ko00260//Glycine, serine and threonine metabolism;ko01110//Biosynthesis of secondary metabolites	Metabolism	Amino acid metabolism;Global and overview maps	2.13042	alanine--glyoxylate aminotransferase 2 homolog 1, mitochondrial [Phalaenopsis equestris]
	CL6368.Contig1_All	ko04626//Plant-pathogen interaction	Organismal Systems	Environmental adaptation	6.91357	hypothetical protein MA16_Dca020860 [Dendrobium catenatum]
	CL6390.Contig3_All	ko04626//Plant-pathogen interaction;ko04141//Protein processing in endoplasmic reticulum	Organismal Systems;Genetic Information Processing	Folding, sorting and degradation;Environmental adaptation	3.66797	hypothetical protein MA16_Dca021736 [Dendrobium catenatum]
	CL6409.Contig1_All	ko00500//Starch and sucrose metabolism;ko00052//Galactose metabolism;ko01100//Metabolic pathways	Metabolism	Carbohydrate metabolism;Global and overview maps	7.23846	probable alpha-glucosidase Os06g0675700 [Phalaenopsis equestris]
	CL6409.Contig3_All	ko00500//Starch and sucrose metabolism;ko00052//Galactose metabolism;ko01100//Metabolic pathways	Metabolism	Global and overview maps;Carbohydrate metabolism	5.33651	probable alpha-glucosidase Os06g0675700 [Phalaenopsis equestris]
	CL6422.Contig2_All	ko01100//Metabolic pathways;ko00564//Glycerophospholipid metabolism;ko00565//Ether lipid metabolism;ko00592//alpha-Linolenic acid metabolism;ko01110//Biosynthesis of secondary metabolites;ko00591//Linoleic acid metabolism;ko00590//Arachidonic acid metabolism	Metabolism	Global and overview maps;Lipid metabolism	2.96024	putative phospholipase A2 like 1 [Dendrobium catenatum]
	CL6422.Contig6_All	ko00590//Arachidonic acid metabolism;ko00591//Linoleic acid metabolism;ko00564//Glycerophospholipid metabolism;ko01100//Metabolic pathways;ko00592//alpha-Linolenic acid metabolism;ko00565//Ether lipid metabolism;ko01110//Biosynthesis of secondary metabolites	Metabolism	Global and overview maps;Lipid metabolism	3.02542	probable phospholipase A2 homolog 1 [Dendrobium catenatum]
	CL6469.Contig1_All	ko04075//Plant hormone signal transduction	Environmental Information Processing	Signal transduction	5.52609	protein TIFY 10c isoform X2 [Dendrobium catenatum]
	CL647.Contig5_All	ko01100//Metabolic pathways;ko00590//Arachidonic acid metabolism;ko00071//Fatty acid degradation	Metabolism	Lipid metabolism;Global and overview maps	2.495	Secologanin synthase [Dendrobium catenatum]
	CL65.Contig11_All	ko03410//Base excision repair	Genetic Information Processing	Replication and repair	5.6851	protein ROS1A [Dendrobium catenatum]
	CL65.Contig14_All	ko03410//Base excision repair	Genetic Information Processing	Replication and repair	5.16301	protein ROS1A [Dendrobium catenatum]
	CL65.Contig15_All	ko03410//Base excision repair	Genetic Information Processing	Replication and repair	4.39348	protein ROS1A [Dendrobium catenatum]
	CL65.Contig16_All	ko03410//Base excision repair	Genetic Information Processing	Replication and repair	2.26453	protein ROS1A [Dendrobium catenatum]
	CL65.Contig17_All	ko03410//Base excision repair	Genetic Information Processing	Replication and repair	3.58812	protein ROS1A [Dendrobium catenatum]
	CL65.Contig18_All	ko03410//Base excision repair	Genetic Information Processing	Replication and repair	3.04104	protein ROS1A [Dendrobium catenatum]
	CL65.Contig6_All	ko03410//Base excision repair	Genetic Information Processing	Replication and repair	4.2122	protein ROS1A [Dendrobium catenatum]
	CL6513.Contig2_All	ko00500//Starch and sucrose metabolism;ko00940//Phenylpropanoid biosynthesis;ko00460//Cyanoamino acid metabolism;ko01110//Biosynthesis of secondary metabolites;ko00511//Other glycan degradation;ko01100//Metabolic pathways	Metabolism	Metabolism of other amino acids;Biosynthesis of other secondary metabolites;Global and overview maps;Carbohydrate metabolism;Glycan biosynthesis and metabolism	3.42667	GDSL esterase/lipase At1g29670 [Dendrobium catenatum] >PKU67068.1 GDSL esterase/lipase [Dendrobium catenatum]
	CL6513.Contig3_All	ko00940//Phenylpropanoid biosynthesis;ko00511//Other glycan degradation;ko00460//Cyanoamino acid metabolism;ko01100//Metabolic pathways;ko01110//Biosynthesis of secondary metabolites;ko00500//Starch and sucrose metabolism	Metabolism	Biosynthesis of other secondary metabolites;Glycan biosynthesis and metabolism;Metabolism of other amino acids;Global and overview maps;Carbohydrate metabolism	4.16738	GDSL esterase/lipase At1g29670 [Dendrobium catenatum] >PKU67068.1 GDSL esterase/lipase [Dendrobium catenatum]
	CL6513.Contig4_All	ko01110//Biosynthesis of secondary metabolites;ko01100//Metabolic pathways;ko00940//Phenylpropanoid biosynthesis;ko00500//Starch and sucrose metabolism;ko00511//Other glycan degradation;ko00460//Cyanoamino acid metabolism	Metabolism	Metabolism of other amino acids;Global and overview maps;Biosynthesis of other secondary metabolites;Glycan biosynthesis and metabolism;Carbohydrate metabolism	5.54993	GDSL esterase/lipase At1g29670 [Dendrobium catenatum] >PKU67068.1 GDSL esterase/lipase [Dendrobium catenatum]
	CL6513.Contig5_All	ko00500//Starch and sucrose metabolism;ko00940//Phenylpropanoid biosynthesis;ko01110//Biosynthesis of secondary metabolites;ko00460//Cyanoamino acid metabolism;ko01100//Metabolic pathways	Metabolism	Carbohydrate metabolism;Biosynthesis of other secondary metabolites;Metabolism of other amino acids;Global and overview maps	4.0473	GDSL esterase/lipase At1g29670 [Dendrobium catenatum] >PKU67068.1 GDSL esterase/lipase [Dendrobium catenatum]
	CL655.Contig1_All	ko01100//Metabolic pathways;ko00592//alpha-Linolenic acid metabolism;ko01110//Biosynthesis of secondary metabolites	Metabolism	Lipid metabolism;Global and overview maps	4.83033	uncharacterized protein LOC110030726 isoform X1 [Phalaenopsis equestris] >XP_020589271.1 uncharacterized protein LOC110030726 isoform X1 [Phalaenopsis equestris]
	CL655.Contig2_All	ko01110//Biosynthesis of secondary metabolites;ko01100//Metabolic pathways;ko00592//alpha-Linolenic acid metabolism	Metabolism	Global and overview maps;Lipid metabolism	3.15393	Putative 12-oxophytodienoate reductase 4 [Dendrobium catenatum]
	CL655.Contig5_All	ko00592//alpha-Linolenic acid metabolism;ko01110//Biosynthesis of secondary metabolites;ko01100//Metabolic pathways	Metabolism	Lipid metabolism;Global and overview maps	4.35115	Putative 12-oxophytodienoate reductase 4 [Dendrobium catenatum]
	CL655.Contig6_All	ko00592//alpha-Linolenic acid metabolism;ko01110//Biosynthesis of secondary metabolites;ko01100//Metabolic pathways	Metabolism	Global and overview maps;Lipid metabolism	3.50248	Putative 12-oxophytodienoate reductase 4 [Dendrobium catenatum]
	CL655.Contig7_All	ko01100//Metabolic pathways;ko00592//alpha-Linolenic acid metabolism;ko01110//Biosynthesis of secondary metabolites	Metabolism	Global and overview maps;Lipid metabolism	6.05682	Putative 12-oxophytodienoate reductase 4 [Dendrobium catenatum]
	CL655.Contig9_All	ko01110//Biosynthesis of secondary metabolites;ko01100//Metabolic pathways;ko00592//alpha-Linolenic acid metabolism	Metabolism	Lipid metabolism;Global and overview maps	4.50343	Putative 12-oxophytodienoate reductase 4 [Dendrobium catenatum]
	CL6580.Contig3_All	ko04712//Circadian rhythm - plant	Organismal Systems	Environmental adaptation	2.3135	bZIP transcription factor 50 [Dendrobium catenatum] >PKU62870.1 bZIP transcription factor 60 [Dendrobium catenatum]
	CL6582.Contig4_All	ko00480//Glutathione metabolism	Metabolism	Metabolism of other amino acids	2.7841	probable glutathione S-transferase GSTF1 [Dendrobium catenatum] >PKU75100.1 putative glutathione S-transferase GSTF1 [Dendrobium catenatum]
	CL6594.Contig1_All	ko00460//Cyanoamino acid metabolism;ko01110//Biosynthesis of secondary metabolites	Metabolism	Global and overview maps;Metabolism of other amino acids	5.64986	7-deoxyloganetin glucosyltransferase-like [Dendrobium catenatum]
	CL6594.Contig2_All	ko01110//Biosynthesis of secondary metabolites;ko00460//Cyanoamino acid metabolism	Metabolism	Metabolism of other amino acids;Global and overview maps	6.74069	7-deoxyloganetin glucosyltransferase-like [Dendrobium catenatum]
	CL6594.Contig3_All	ko00460//Cyanoamino acid metabolism;ko01110//Biosynthesis of secondary metabolites	Metabolism	Metabolism of other amino acids;Global and overview maps	4.91651	7-deoxyloganetin glucosyltransferase-like [Dendrobium catenatum]
	CL6599.Contig3_All	ko04075//Plant hormone signal transduction	Environmental Information Processing	Signal transduction	2.56952	two-component response regulator ORR9-like [Dendrobium catenatum]
	CL6599.Contig4_All	ko04075//Plant hormone signal transduction	Environmental Information Processing	Signal transduction	2.85993	two-component response regulator ORR9-like [Dendrobium catenatum]
	CL6600.Contig4_All	ko03060//Protein export	Genetic Information Processing	Folding, sorting and degradation	2.26921	signal peptidase complex catalytic subunit SEC11A [Dendrobium catenatum] >PKU64578.1 signal peptidase, endoplasmic reticulum-type [Dendrobium catenatum]
	CL6635.Contig2_All	ko00908//Zeatin biosynthesis	Metabolism	Metabolism of terpenoids and polyketides	5.86814	cytokinin dehydrogenase 3-like [Phalaenopsis equestris]
	CL6654.Contig4_All	ko00240//Pyrimidine metabolism;ko01100//Metabolic pathways	Metabolism	Global and overview maps;Nucleotide metabolism	2.40865	uridine kinase-like protein 4 isoform X1 [Phalaenopsis equestris]
	CL6692.Contig6_All	ko03040//Spliceosome	Genetic Information Processing	Transcription	2.10909	uncharacterized membrane protein At1g16860-like [Phalaenopsis equestris]
	CL6720.Contig1_All	ko01100//Metabolic pathways;ko00040//Pentose and glucuronate interconversions;ko03020//RNA polymerase	Metabolism;Genetic Information Processing	Transcription;Global and overview maps;Carbohydrate metabolism	3.70021	BURP domain-containing protein 12-like [Dendrobium catenatum] >PKU76880.1 BURP domain-containing protein 12 [Dendrobium catenatum]
	CL6733.Contig2_All	ko04626//Plant-pathogen interaction;ko04016//MAPK signaling pathway - plant	Environmental Information Processing;Organismal Systems	Environmental adaptation;Signal transduction	2.19511	plant intracellular Ras-group-related LRR protein 4 isoform X2 [Dendrobium catenatum] >PKU70966.1 Receptor-like protein kinase 2 [Dendrobium catenatum]
	CL6733.Contig4_All	ko04016//MAPK signaling pathway - plant;ko04626//Plant-pathogen interaction	Organismal Systems;Environmental Information Processing	Signal transduction;Environmental adaptation	2.988	plant intracellular Ras-group-related LRR protein 4 isoform X2 [Dendrobium catenatum] >PKU70966.1 Receptor-like protein kinase 2 [Dendrobium catenatum]
	CL6741.Contig2_All	ko01200//Carbon metabolism;ko01110//Biosynthesis of secondary metabolites;ko00670//One carbon pool by folate;ko01100//Metabolic pathways;ko00630//Glyoxylate and dicarboxylate metabolism;ko00260//Glycine, serine and threonine metabolism	Metabolism	Global and overview maps;Metabolism of cofactors and vitamins;Amino acid metabolism;Carbohydrate metabolism	2.26776	aminomethyltransferase, mitochondrial [Dendrobium catenatum] >PKU73983.1 Aminomethyltransferase, mitochondrial [Dendrobium catenatum]
	CL6803.Contig1_All	ko04712//Circadian rhythm - plant;ko04075//Plant hormone signal transduction	Organismal Systems;Environmental Information Processing	Environmental adaptation;Signal transduction	3.28489	trihelix transcription factor GTL1 isoform X1 [Dendrobium catenatum] >PKU77634.1 Trihelix transcription factor GT-2 [Dendrobium catenatum]
	CL6819.Contig1_All	ko00941//Flavonoid biosynthesis;ko01100//Metabolic pathways;ko01110//Biosynthesis of secondary metabolites	Metabolism	Biosynthesis of other secondary metabolites;Global and overview maps	3.03798	chalcone isomerase 1 [Cymbidium hybrid cultivar]
	CL6859.Contig1_All	ko03010//Ribosome	Genetic Information Processing	Translation	6.84239	cytochrome c biogenesis FN [Cocos nucifera] >AOX12978.1 cytochrome c biogenesis FN [Cocos nucifera]
	CL687.Contig1_All	ko00790//Folate biosynthesis	Metabolism	Metabolism of cofactors and vitamins	4.99088	molybdenum cofactor sulfurase isoform X2 [Phalaenopsis equestris]
	CL6894.Contig1_All	ko04016//MAPK signaling pathway - plant	Environmental Information Processing	Signal transduction	7.82187	nuclear speckle RNA-binding protein B-like [Dendrobium catenatum] >PKU83966.1 Protein MKS1 [Dendrobium catenatum]
	CL6902.Contig1_All	ko00563//Glycosylphosphatidylinositol (GPI)-anchor biosynthesis;ko01100//Metabolic pathways	Metabolism	Glycan biosynthesis and metabolism;Global and overview maps	9.0122	gibberellin-regulated protein 6 [Dendrobium catenatum]
	CL6926.Contig2_All	ko04626//Plant-pathogen interaction;ko04016//MAPK signaling pathway - plant	Environmental Information Processing;Organismal Systems	Signal transduction;Environmental adaptation	3.11973	WRKY transcription factor WRKY51 isoform X1 [Dendrobium catenatum] >XP_028553708.1 WRKY transcription factor WRKY51 isoform X2 [Dendrobium catenatum] >PKU72278.1 putative WRKY transcription factor 11 [Dendrobium catenatum]
	CL6973.Contig1_All	ko01100//Metabolic pathways;ko00040//Pentose and glucuronate interconversions;ko00052//Galactose metabolism;ko04144//Endocytosis;ko00053//Ascorbate and aldarate metabolism;ko00520//Amino sugar and nucleotide sugar metabolism	Metabolism;Cellular Processes	Transport and catabolism;Carbohydrate metabolism;Global and overview maps	4.22535	Retrovirus-related Pol polyprotein from transposon TNT 1-94 [Dendrobium catenatum]
	CL6974.Contig5_All	ko01212//Fatty acid metabolism;ko01100//Metabolic pathways;ko00062//Fatty acid elongation	Metabolism	Lipid metabolism;Global and overview maps	4.71536	palmitoyl-protein thioesterase [Dendrobium catenatum]
	CL6977.Contig2_All	ko04146//Peroxisome;ko01110//Biosynthesis of secondary metabolites;ko01100//Metabolic pathways;ko01200//Carbon metabolism;ko00630//Glyoxylate and dicarboxylate metabolism	Metabolism;Cellular Processes	Carbohydrate metabolism;Transport and catabolism;Global and overview maps	2.04144	hypothetical protein B456_002G037900 [Gossypium raimondii]
	CL6977.Contig5_All	ko01200//Carbon metabolism;ko04146//Peroxisome;ko00630//Glyoxylate and dicarboxylate metabolism;ko01100//Metabolic pathways;ko01110//Biosynthesis of secondary metabolites	Metabolism;Cellular Processes	Global and overview maps;Carbohydrate metabolism;Transport and catabolism	2.64364	peroxisomal (S)-2-hydroxy-acid oxidase [Dendrobium catenatum] >XP_028555389.1 peroxisomal (S)-2-hydroxy-acid oxidase [Dendrobium catenatum] >PKU67961.1 Peroxisomal (S)-2-hydroxy-acid oxidase GLO5 [Dendrobium catenatum]
	CL6990.Contig1_All	ko03010//Ribosome	Genetic Information Processing	Translation	3.73667	protein ROOT PRIMORDIUM DEFECTIVE 1 [Phalaenopsis equestris] >XP_020582498.1 protein ROOT PRIMORDIUM DEFECTIVE 1 [Phalaenopsis equestris]
	CL6991.Contig1_All	ko03020//RNA polymerase	Genetic Information Processing	Transcription	7.62197	aromatic peroxygenase-like [Quercus suber]
	CL7011.Contig10_All	ko03020//RNA polymerase;ko00630//Glyoxylate and dicarboxylate metabolism;ko00910//Nitrogen metabolism;ko04144//Endocytosis	Metabolism;Cellular Processes;Genetic Information Processing	Energy metabolism;Transcription;Transport and catabolism;Carbohydrate metabolism	6.00677	Retrovirus-related Pol polyprotein from transposon TNT 1-94 [Dendrobium catenatum]
	CL7033.Contig1_All	ko03420//Nucleotide excision repair;ko01100//Metabolic pathways;ko03430//Mismatch repair;ko00909//Sesquiterpenoid and triterpenoid biosynthesis;ko01110//Biosynthesis of secondary metabolites;ko03030//DNA replication;ko00940//Phenylpropanoid biosynthesis	Metabolism;Genetic Information Processing	Replication and repair;Global and overview maps;Metabolism of terpenoids and polyketides;Biosynthesis of other secondary metabolites	4.75255	uncharacterized protein LOC113737356 [Coffea arabica]
	CL7034.Contig4_All	ko03020//RNA polymerase	Genetic Information Processing	Transcription	3.15024	gamma conglutin 1-like [Dendrobium catenatum] >PKU69338.1 Basic 7S globulin [Dendrobium catenatum]
	CL7057.Contig2_All	ko00520//Amino sugar and nucleotide sugar metabolism;ko01100//Metabolic pathways;ko00053//Ascorbate and aldarate metabolism;ko00052//Galactose metabolism;ko00040//Pentose and glucuronate interconversions;ko04144//Endocytosis	Metabolism;Cellular Processes	Carbohydrate metabolism;Transport and catabolism;Global and overview maps	3.03722	Retrovirus-related Pol polyprotein from transposon TNT 1-94 [Dendrobium catenatum]
	CL7067.Contig3_All	ko00603//Glycosphingolipid biosynthesis - globo and isoglobo series;ko00604//Glycosphingolipid biosynthesis - ganglio series;ko00531//Glycosaminoglycan degradation;ko00511//Other glycan degradation;ko00520//Amino sugar and nucleotide sugar metabolism;ko01100//Metabolic pathways	Metabolism	Global and overview maps;Carbohydrate metabolism;Glycan biosynthesis and metabolism	2.50547	beta-hexosaminidase 2 [Phalaenopsis equestris]
	CL7069.Contig5_All	ko03010//Ribosome	Genetic Information Processing	Translation	3.58354	rhamnogalacturonan I rhamnosyltransferase 1-like [Dendrobium catenatum] >PKU87543.1 Uncharacterized protein MA16_Dca018074 [Dendrobium catenatum]
	CL7071.Contig1_All	ko04075//Plant hormone signal transduction	Environmental Information Processing	Signal transduction	3.13476	probable carboxylesterase 18 [Dendrobium catenatum]
	CL7097.Contig1_All	ko01100//Metabolic pathways;ko00940//Phenylpropanoid biosynthesis;ko01110//Biosynthesis of secondary metabolites	Metabolism	Global and overview maps;Biosynthesis of other secondary metabolites	8.59223	peroxidase 5 [Dendrobium catenatum] >PKU60920.1 Peroxidase 5 [Dendrobium catenatum]
	CL7097.Contig2_All	ko01110//Biosynthesis of secondary metabolites;ko00940//Phenylpropanoid biosynthesis;ko01100//Metabolic pathways	Metabolism	Biosynthesis of other secondary metabolites;Global and overview maps	6.80041	peroxidase 5 [Dendrobium catenatum] >PKU60920.1 Peroxidase 5 [Dendrobium catenatum]
	CL7155.Contig1_All	ko03018//RNA degradation	Genetic Information Processing	Folding, sorting and degradation	2.38439	uncharacterized protein LOC110105795 isoform X1 [Dendrobium catenatum]
	CL7182.Contig2_All	ko00564//Glycerophospholipid metabolism	Metabolism	Lipid metabolism	4.95019	glycerophosphodiester phosphodiesterase GDPD6 [Phalaenopsis equestris]
	CL7209.Contig3_All	ko00051//Fructose and mannose metabolism;ko00040//Pentose and glucuronate interconversions;ko01100//Metabolic pathways	Metabolism	Global and overview maps;Carbohydrate metabolism	2.18912	putative lipase YOR059C [Dendrobium catenatum] >PKU80797.1 hypothetical protein MA16_Dca014635 [Dendrobium catenatum]
	CL7232.Contig1_All	ko03010//Ribosome	Genetic Information Processing	Translation	4.47625	60S ribosomal protein L18a [Dendrobium catenatum] >PKU66173.1 60S ribosomal protein L18a [Dendrobium catenatum]
	CL727.Contig2_All	ko00603//Glycosphingolipid biosynthesis - globo and isoglobo series;ko00561//Glycerolipid metabolism;ko00600//Sphingolipid metabolism;ko00052//Galactose metabolism;ko01100//Metabolic pathways	Metabolism	Glycan biosynthesis and metabolism;Carbohydrate metabolism;Lipid metabolism;Global and overview maps	2.66606	alpha-galactosidase 3 [Phalaenopsis equestris]
	CL727.Contig8_All	ko00561//Glycerolipid metabolism;ko00603//Glycosphingolipid biosynthesis - globo and isoglobo series;ko00600//Sphingolipid metabolism;ko01100//Metabolic pathways;ko00052//Galactose metabolism	Metabolism	Lipid metabolism;Glycan biosynthesis and metabolism;Carbohydrate metabolism;Global and overview maps	2.56301	alpha-galactosidase 3 [Phalaenopsis equestris]
	CL7292.Contig1_All	ko00940//Phenylpropanoid biosynthesis;ko01110//Biosynthesis of secondary metabolites;ko01100//Metabolic pathways	Metabolism	Biosynthesis of other secondary metabolites;Global and overview maps	3.14813	berberine bridge enzyme-like 22 [Dendrobium catenatum]
	CL7292.Contig3_All	ko01110//Biosynthesis of secondary metabolites;ko01100//Metabolic pathways;ko00940//Phenylpropanoid biosynthesis	Metabolism	Global and overview maps;Biosynthesis of other secondary metabolites	3.21551	berberine bridge enzyme-like 22 [Dendrobium catenatum]
	CL7301.Contig2_All	ko00073//Cutin, suberine and wax biosynthesis	Metabolism	Lipid metabolism	3.64555	3'-N-debenzoyl-2'-deoxytaxol N-benzoyltransferase [Apostasia shenzhenica]
	CL7309.Contig2_All	ko04626//Plant-pathogen interaction	Organismal Systems	Environmental adaptation	3.87898	WRKY DNA-binding transcription factor 70 [Dendrobium catenatum]
	CL732.Contig1_All	ko04122//Sulfur relay system	Genetic Information Processing	Folding, sorting and degradation	2.69544	molybdopterin synthase sulfur carrier subunit isoform X1 [Dendrobium catenatum] >XP_020672328.1 molybdopterin synthase sulfur carrier subunit isoform X1 [Dendrobium catenatum] >XP_020672329.1 molybdopterin synthase sulfur carrier subunit isoform X1 [Dendrobium catenatum] >XP_020672331.1 molybdopterin synthase sulfur carrier subunit isoform X1 [Dendrobium catenatum] >XP_020672332.1 molybdopterin s…
	CL732.Contig2_All	ko04122//Sulfur relay system	Genetic Information Processing	Folding, sorting and degradation	6.67122	molybdopterin synthase sulfur carrier subunit isoform X1 [Dendrobium catenatum] >XP_020672328.1 molybdopterin synthase sulfur carrier subunit isoform X1 [Dendrobium catenatum] >XP_020672329.1 molybdopterin synthase sulfur carrier subunit isoform X1 [Dendrobium catenatum] >XP_020672331.1 molybdopterin synthase sulfur carrier subunit isoform X1 [Dendrobium catenatum] >XP_020672332.1 molybdopterin s…
	CL732.Contig3_All	ko04122//Sulfur relay system	Genetic Information Processing	Folding, sorting and degradation	2.96045	molybdopterin synthase sulfur carrier subunit isoform X1 [Dendrobium catenatum] >XP_020672328.1 molybdopterin synthase sulfur carrier subunit isoform X1 [Dendrobium catenatum] >XP_020672329.1 molybdopterin synthase sulfur carrier subunit isoform X1 [Dendrobium catenatum] >XP_020672331.1 molybdopterin synthase sulfur carrier subunit isoform X1 [Dendrobium catenatum] >XP_020672332.1 molybdopterin s…
	CL732.Contig4_All	ko04122//Sulfur relay system	Genetic Information Processing	Folding, sorting and degradation	3.0502	molybdopterin synthase sulfur carrier subunit isoform X1 [Dendrobium catenatum] >XP_020672328.1 molybdopterin synthase sulfur carrier subunit isoform X1 [Dendrobium catenatum] >XP_020672329.1 molybdopterin synthase sulfur carrier subunit isoform X1 [Dendrobium catenatum] >XP_020672331.1 molybdopterin synthase sulfur carrier subunit isoform X1 [Dendrobium catenatum] >XP_020672332.1 molybdopterin s…
	CL7321.Contig2_All	ko01100//Metabolic pathways;ko00940//Phenylpropanoid biosynthesis;ko00053//Ascorbate and aldarate metabolism;ko00460//Cyanoamino acid metabolism;ko01110//Biosynthesis of secondary metabolites;ko00500//Starch and sucrose metabolism	Metabolism	Metabolism of other amino acids;Global and overview maps;Biosynthesis of other secondary metabolites;Carbohydrate metabolism	2.51561	F-box/LRR-repeat protein At3g26922-like isoform X1 [Dendrobium catenatum]
	CL7324.Contig2_All	ko01110//Biosynthesis of secondary metabolites;ko01100//Metabolic pathways;ko00940//Phenylpropanoid biosynthesis	Metabolism	Biosynthesis of other secondary metabolites;Global and overview maps	5.48593	uncharacterized protein LOC110096303 [Dendrobium catenatum] >PKU64912.1 hypothetical protein MA16_Dca018427 [Dendrobium catenatum]
	CL7341.Contig1_All	ko03013//RNA transport;ko03020//RNA polymerase	Genetic Information Processing	Translation;Transcription	3.67744	multicopper oxidase LPR1-like isoform X1 [Phalaenopsis equestris]
	CL7349.Contig2_All	ko04626//Plant-pathogen interaction;ko00073//Cutin, suberine and wax biosynthesis	Metabolism;Organismal Systems	Lipid metabolism;Environmental adaptation	3.76442	Retrovirus-related Pol polyprotein from transposon TNT 1-94 [Dendrobium catenatum]
	CL735.Contig13_All	ko04141//Protein processing in endoplasmic reticulum	Genetic Information Processing	Folding, sorting and degradation	3.84245	uncharacterized protein LOC110097340 isoform X2 [Dendrobium catenatum] >PKU81713.1 E3 ubiquitin-protein ligase MARCH6 [Dendrobium catenatum]
	CL7365.Contig2_All	ko01110//Biosynthesis of secondary metabolites;ko00071//Fatty acid degradation;ko01100//Metabolic pathways;ko04146//Peroxisome;ko01212//Fatty acid metabolism;ko00592//alpha-Linolenic acid metabolism;ko01040//Biosynthesis of unsaturated fatty acids	Metabolism;Cellular Processes	Transport and catabolism;Lipid metabolism;Global and overview maps	6.27291	uncharacterized protein LOC110108489 [Dendrobium catenatum] >XP_020694819.1 uncharacterized protein LOC110108489 [Dendrobium catenatum] >PKU87112.1 chromodomain-helicase-DNA-binding protein 4 [Dendrobium catenatum]
	CL7394.Contig2_All	ko04075//Plant hormone signal transduction	Environmental Information Processing	Signal transduction	4.59091	two-component response regulator ORR10-like isoform X2 [Phalaenopsis equestris]
	CL7410.Contig9_All	ko00600//Sphingolipid metabolism;ko01100//Metabolic pathways	Metabolism	Global and overview maps;Lipid metabolism	2.78451	sphinganine C4-monooxygenase 2-like, partial [Dendrobium catenatum]
	CL7416.Contig1_All	ko00520//Amino sugar and nucleotide sugar metabolism;ko01100//Metabolic pathways;ko04016//MAPK signaling pathway - plant	Environmental Information Processing;Metabolism	Signal transduction;Carbohydrate metabolism;Global and overview maps	6.51942	chitinase 10 [Dendrobium catenatum] >PKU80452.1 Chitinase 10 [Dendrobium catenatum]
	CL7416.Contig2_All	ko01100//Metabolic pathways;ko04016//MAPK signaling pathway - plant;ko00520//Amino sugar and nucleotide sugar metabolism	Environmental Information Processing;Metabolism	Carbohydrate metabolism;Signal transduction;Global and overview maps	8.95621	chitinase 10 [Dendrobium catenatum] >PKU80452.1 Chitinase 10 [Dendrobium catenatum]
	CL7421.Contig1_All	ko01100//Metabolic pathways;ko00500//Starch and sucrose metabolism	Metabolism	Global and overview maps;Carbohydrate metabolism	5.96746	endoglucanase 19 [Dendrobium catenatum]
	CL7421.Contig2_All	ko01100//Metabolic pathways;ko00500//Starch and sucrose metabolism	Metabolism	Global and overview maps;Carbohydrate metabolism	6.96791	endoglucanase 19 [Dendrobium catenatum]
	CL7421.Contig3_All	ko01100//Metabolic pathways;ko00500//Starch and sucrose metabolism	Metabolism	Global and overview maps;Carbohydrate metabolism	7.20719	endoglucanase 19 [Dendrobium catenatum]
	CL7421.Contig4_All	ko01100//Metabolic pathways;ko00500//Starch and sucrose metabolism	Metabolism	Carbohydrate metabolism;Global and overview maps	6.82445	endoglucanase 19 [Dendrobium catenatum]
	CL7446.Contig1_All	ko03050//Proteasome	Genetic Information Processing	Folding, sorting and degradation	3.36658	uncharacterized protein LOC110105840 [Dendrobium catenatum]
	CL7446.Contig2_All	ko03050//Proteasome	Genetic Information Processing	Folding, sorting and degradation	3.07705	uncharacterized protein LOC110105840 [Dendrobium catenatum]
	CL7458.Contig2_All	ko02010//ABC transporters;ko01110//Biosynthesis of secondary metabolites;ko00270//Cysteine and methionine metabolism;ko01100//Metabolic pathways	Environmental Information Processing;Metabolism	Global and overview maps;Amino acid metabolism;Membrane transport	2.09397	hypothetical protein MA16_Dca000743 [Dendrobium catenatum]
	CL7500.Contig2_All	ko04146//Peroxisome	Cellular Processes	Transport and catabolism	2.37397	nudix hydrolase 15, mitochondrial [Dendrobium catenatum] >PKU81259.1 Nudix hydrolase 15, mitochondrial [Dendrobium catenatum]
	CL7510.Contig2_All	ko00520//Amino sugar and nucleotide sugar metabolism;ko01100//Metabolic pathways	Metabolism	Global and overview maps;Carbohydrate metabolism	2.39391	MACPF domain-containing protein CAD1 [Dendrobium catenatum]
	CL7527.Contig1_All	ko01230//Biosynthesis of amino acids;ko01110//Biosynthesis of secondary metabolites;ko00400//Phenylalanine, tyrosine and tryptophan biosynthesis;ko01100//Metabolic pathways	Metabolism	Global and overview maps;Amino acid metabolism	2.64078	phospho-2-dehydro-3-deoxyheptonate aldolase 2, chloroplastic [Dendrobium catenatum] >PKU71386.1 Phospho-2-dehydro-3-deoxyheptonate aldolase 1, chloroplastic [Dendrobium catenatum]
	CL7527.Contig2_All	ko01110//Biosynthesis of secondary metabolites;ko01230//Biosynthesis of amino acids;ko00400//Phenylalanine, tyrosine and tryptophan biosynthesis;ko01100//Metabolic pathways	Metabolism	Amino acid metabolism;Global and overview maps	2.29891	phospho-2-dehydro-3-deoxyheptonate aldolase 2, chloroplastic [Dendrobium catenatum] >PKU71386.1 Phospho-2-dehydro-3-deoxyheptonate aldolase 1, chloroplastic [Dendrobium catenatum]
	CL7553.Contig1_All	ko01100//Metabolic pathways;ko00261//Monobactam biosynthesis;ko01110//Biosynthesis of secondary metabolites;ko01230//Biosynthesis of amino acids;ko00260//Glycine, serine and threonine metabolism;ko00270//Cysteine and methionine metabolism;ko00300//Lysine biosynthesis	Metabolism	Global and overview maps;Biosynthesis of other secondary metabolites;Amino acid metabolism	2.31386	uncharacterized protein LOC110036203 isoform X1 [Phalaenopsis equestris] >XP_020596257.1 uncharacterized protein LOC110036203 isoform X1 [Phalaenopsis equestris]
	CL7553.Contig2_All	ko01100//Metabolic pathways;ko01230//Biosynthesis of amino acids;ko00260//Glycine, serine and threonine metabolism;ko00261//Monobactam biosynthesis;ko00270//Cysteine and methionine metabolism;ko00300//Lysine biosynthesis;ko01110//Biosynthesis of secondary metabolites	Metabolism	Biosynthesis of other secondary metabolites;Global and overview maps;Amino acid metabolism	2.64516	uncharacterized protein LOC110036203 isoform X1 [Phalaenopsis equestris] >XP_020596257.1 uncharacterized protein LOC110036203 isoform X1 [Phalaenopsis equestris]
	CL7554.Contig2_All	ko03010//Ribosome	Genetic Information Processing	Translation	2.1314	60S ribosomal protein L29-1 [Dendrobium catenatum]
	CL7572.Contig1_All	ko00480//Glutathione metabolism	Metabolism	Metabolism of other amino acids	5.06689	glutathione S-transferase U25-like isoform X1 [Dendrobium catenatum] >PKU66155.1 putative glutathione S-transferase parC [Dendrobium catenatum]
	CL7591.Contig2_All	ko01110//Biosynthesis of secondary metabolites;ko01100//Metabolic pathways;ko00480//Glutathione metabolism;ko01200//Carbon metabolism;ko00030//Pentose phosphate pathway	Metabolism	Carbohydrate metabolism;Global and overview maps;Metabolism of other amino acids	3.53455	6-phosphogluconate dehydrogenase, decarboxylating 1 [Dendrobium catenatum] >XP_020703948.1 6-phosphogluconate dehydrogenase, decarboxylating 1 [Dendrobium catenatum] >XP_028554919.1 6-phosphogluconate dehydrogenase, decarboxylating 1 [Dendrobium catenatum] >PKU69272.1 6-phosphogluconate dehydrogenase, decarboxylating 3 [Dendrobium catenatum]
	CL7623.Contig1_All	ko02010//ABC transporters	Environmental Information Processing	Membrane transport	6.62181	ABC transporter G family member 39 [Apostasia shenzhenica]
	CL7623.Contig2_All	ko02010//ABC transporters	Environmental Information Processing	Membrane transport	3.69507	ABC transporter G family member 39 [Apostasia shenzhenica]
	CL763.Contig3_All	ko00900//Terpenoid backbone biosynthesis	Metabolism	Metabolism of terpenoids and polyketides	2.77391	probable protein-S-isoprenylcysteine O-methyltransferase [Phalaenopsis equestris]
	CL7636.Contig2_All	ko01110//Biosynthesis of secondary metabolites;ko00904//Diterpenoid biosynthesis	Metabolism	Global and overview maps;Metabolism of terpenoids and polyketides	7.47404	Hyoscyamine 6-dioxygenase [Dendrobium catenatum]
	CL7668.Contig1_All	ko02010//ABC transporters	Environmental Information Processing	Membrane transport	6.19054	ABC transporter G family member 42-like [Phalaenopsis equestris]
	CL7668.Contig7_All	ko02010//ABC transporters	Environmental Information Processing	Membrane transport	5.40092	ABC transporter G family member 38-like [Dendrobium catenatum] >PKU71423.1 Pleiotropic drug resistance protein 15 [Dendrobium catenatum]
	CL7669.Contig1_All	ko04075//Plant hormone signal transduction	Environmental Information Processing	Signal transduction	5.95086	cyclin-D3-2-like, partial [Phalaenopsis equestris]
	CL7669.Contig2_All	ko04075//Plant hormone signal transduction	Environmental Information Processing	Signal transduction	4.02861	cyclin-D3-2 [Dendrobium catenatum] >PKU86667.1 Cyclin-D3-3 [Dendrobium catenatum]
	CL7689.Contig2_All	ko03013//RNA transport	Genetic Information Processing	Translation	2.51973	LOW QUALITY PROTEIN: WUSCHEL-related homeobox 11-like [Phalaenopsis equestris]
	CL770.Contig3_All	ko04120//Ubiquitin mediated proteolysis	Genetic Information Processing	Folding, sorting and degradation	5.58228	ultraviolet-B receptor UVR8 isoform X3 [Phoenix dactylifera]
	CL7701.Contig1_All	ko01100//Metabolic pathways;ko00603//Glycosphingolipid biosynthesis - globo and isoglobo series;ko00561//Glycerolipid metabolism;ko00052//Galactose metabolism;ko00600//Sphingolipid metabolism	Metabolism	Lipid metabolism;Carbohydrate metabolism;Global and overview maps;Glycan biosynthesis and metabolism	2.85643	alpha-galactosidase [Dendrobium catenatum]
	CL7711.Contig1_All	ko01100//Metabolic pathways;ko00904//Diterpenoid biosynthesis;ko00402//Benzoxazinoid biosynthesis;ko01110//Biosynthesis of secondary metabolites	Metabolism	Metabolism of terpenoids and polyketides;Biosynthesis of other secondary metabolites;Global and overview maps	5.83683	probable 2-oxoglutarate-dependent dioxygenase At5g05600 [Dendrobium catenatum] >PKU64721.1 Naringenin,2-oxoglutarate 3-dioxygenase [Dendrobium catenatum]
	CL7719.Contig1_All	ko00190//Oxidative phosphorylation;ko01100//Metabolic pathways	Metabolism	Energy metabolism;Global and overview maps	2.38429	uncharacterized protein LOC110035810 [Phalaenopsis equestris] >XP_020595758.1 uncharacterized protein LOC110035810 [Phalaenopsis equestris] >XP_020595759.1 uncharacterized protein LOC110035810 [Phalaenopsis equestris] >XP_020595760.1 uncharacterized protein LOC110035810 [Phalaenopsis equestris] >XP_020595761.1 uncharacterized protein LOC110035810 [Phalaenopsis equestris]
	CL7751.Contig2_All	ko03040//Spliceosome	Genetic Information Processing	Transcription	2.8615	dentin sialophosphoprotein-like [Phalaenopsis equestris] >XP_020587667.1 dentin sialophosphoprotein-like [Phalaenopsis equestris] >XP_020587668.1 dentin sialophosphoprotein-like [Phalaenopsis equestris] >XP_020587670.1 dentin sialophosphoprotein-like [Phalaenopsis equestris]
	CL7787.Contig2_All	ko04075//Plant hormone signal transduction;ko01200//Carbon metabolism;ko04016//MAPK signaling pathway - plant;ko04626//Plant-pathogen interaction	Metabolism;Organismal Systems;Environmental Information Processing	Signal transduction;Environmental adaptation;Global and overview maps	2.1833	UPF0496 protein 4-like [Phalaenopsis equestris] >XP_020599549.1 UPF0496 protein 4-like [Phalaenopsis equestris]
	CL7793.Contig2_All	ko01100//Metabolic pathways;ko00740//Riboflavin metabolism;ko01110//Biosynthesis of secondary metabolites	Metabolism	Metabolism of cofactors and vitamins;Global and overview maps	2.24899	riboflavin biosynthesis protein PYRD, chloroplastic [Dendrobium catenatum]
	CL7859.Contig2_All	ko00941//Flavonoid biosynthesis;ko00945//Stilbenoid, diarylheptanoid and gingerol biosynthesis;ko01110//Biosynthesis of secondary metabolites;ko01100//Metabolic pathways;ko00940//Phenylpropanoid biosynthesis	Metabolism	Global and overview maps;Biosynthesis of other secondary metabolites	7.68137	hydroxycinnamoyltransferase 1 [Dendrobium catenatum] >XP_028553395.1 hydroxycinnamoyltransferase 1 [Dendrobium catenatum] >PKU73040.1 Shikimate O-hydroxycinnamoyltransferase [Dendrobium catenatum]
	CL7859.Contig3_All	ko00945//Stilbenoid, diarylheptanoid and gingerol biosynthesis;ko01110//Biosynthesis of secondary metabolites;ko00940//Phenylpropanoid biosynthesis;ko00941//Flavonoid biosynthesis;ko01100//Metabolic pathways	Metabolism	Global and overview maps;Biosynthesis of other secondary metabolites	5.33517	hydroxycinnamoyltransferase 1 [Dendrobium catenatum] >XP_028553395.1 hydroxycinnamoyltransferase 1 [Dendrobium catenatum] >PKU73040.1 Shikimate O-hydroxycinnamoyltransferase [Dendrobium catenatum]
	CL7881.Contig2_All	ko00520//Amino sugar and nucleotide sugar metabolism;ko01100//Metabolic pathways;ko04626//Plant-pathogen interaction	Organismal Systems;Metabolism	Global and overview maps;Environmental adaptation;Carbohydrate metabolism	3.97552	uncharacterized protein LOC115990432 [Quercus lobata]
	CL7883.Contig1_All	ko03008//Ribosome biogenesis in eukaryotes;ko03018//RNA degradation	Genetic Information Processing	Translation;Folding, sorting and degradation	6.61078	subtilisin-like protease SBT5.3 [Phalaenopsis equestris]
	CL7883.Contig2_All	ko03008//Ribosome biogenesis in eukaryotes;ko03018//RNA degradation	Genetic Information Processing	Folding, sorting and degradation;Translation	9.44248	subtilisin-like protease SBT5.3 [Phalaenopsis equestris]
	CL7883.Contig3_All	ko03008//Ribosome biogenesis in eukaryotes;ko03018//RNA degradation	Genetic Information Processing	Translation;Folding, sorting and degradation	8.72093	subtilisin-like protease SBT5.3 [Dendrobium catenatum] >PKU75858.1 Subtilisin-like protease [Dendrobium catenatum]
	CL7883.Contig4_All	ko03018//RNA degradation;ko03008//Ribosome biogenesis in eukaryotes	Genetic Information Processing	Translation;Folding, sorting and degradation	5.78011	subtilisin-like protease SBT5.3 [Phalaenopsis equestris]
	CL7883.Contig5_All	ko03018//RNA degradation;ko03008//Ribosome biogenesis in eukaryotes	Genetic Information Processing	Translation;Folding, sorting and degradation	3.04876	subtilisin-like protease SBT5.3 [Phalaenopsis equestris]
	CL7926.Contig2_All	ko03040//Spliceosome	Genetic Information Processing	Transcription	3.69371	RNA-binding protein 24-like [Phalaenopsis equestris]
	CL7940.Contig1_All	ko00940//Phenylpropanoid biosynthesis;ko01110//Biosynthesis of secondary metabolites;ko00904//Diterpenoid biosynthesis	Metabolism	Global and overview maps;Biosynthesis of other secondary metabolites;Metabolism of terpenoids and polyketides	3.87168	2-oxoglutarate-dependent dioxygenase DAO-like [Dendrobium catenatum]
	CL7940.Contig2_All	ko00904//Diterpenoid biosynthesis;ko01110//Biosynthesis of secondary metabolites;ko00940//Phenylpropanoid biosynthesis	Metabolism	Global and overview maps;Metabolism of terpenoids and polyketides;Biosynthesis of other secondary metabolites	2.04174	2-oxoglutarate-dependent dioxygenase DAO-like [Dendrobium catenatum]
	CL7950.Contig2_All	ko01100//Metabolic pathways;ko00515//Mannose type O-glycan biosynthesis	Metabolism	Global and overview maps;Glycan biosynthesis and metabolism	4.42194	uncharacterized protein LOC110032174 [Phalaenopsis equestris]
	CL7989.Contig1_All	ko00905//Brassinosteroid biosynthesis	Metabolism	Metabolism of terpenoids and polyketides	5.35256	cytochrome P450 734A1 [Dendrobium catenatum] >PKU69939.1 Cytochrome P450 734A1 [Dendrobium catenatum]
	CL8001.Contig2_All	ko01100//Metabolic pathways;ko00062//Fatty acid elongation;ko01110//Biosynthesis of secondary metabolites	Metabolism	Global and overview maps;Lipid metabolism	2.02551	3-ketoacyl-CoA synthase 11-like [Dendrobium catenatum] >PKU71159.1 3-ketoacyl-CoA synthase 11 [Dendrobium catenatum]
	CL8016.Contig1_All	ko00230//Purine metabolism;ko01100//Metabolic pathways;ko00240//Pyrimidine metabolism;ko04016//MAPK signaling pathway - plant;ko01110//Biosynthesis of secondary metabolites	Metabolism;Environmental Information Processing	Signal transduction;Global and overview maps;Nucleotide metabolism	5.01485	uncharacterized protein LOC110103269 [Dendrobium catenatum] >XP_028554476.1 uncharacterized protein LOC110103269 [Dendrobium catenatum] >PKU70387.1 hypothetical protein MA16_Dca007139 [Dendrobium catenatum]
	CL8018.Contig1_All	ko03020//RNA polymerase	Genetic Information Processing	Transcription	2.20079	uncharacterized protein LOC110116149 [Dendrobium catenatum] >PKU59688.1 2-phytyl-1,4-beta-naphthoquinone methyltransferase, chloroplastic [Dendrobium catenatum]
	CL8051.Contig1_All	ko03010//Ribosome	Genetic Information Processing	Translation	4.14866	60S ribosomal protein L26-2-like [Dendrobium catenatum] >PKU64061.1 60S ribosomal protein L26-2 [Dendrobium catenatum]
	CL8059.Contig1_All	ko00520//Amino sugar and nucleotide sugar metabolism;ko01100//Metabolic pathways	Metabolism	Global and overview maps;Carbohydrate metabolism	3.86821	Chitinase 4 [Dendrobium catenatum]
	CL8072.Contig2_All	ko01100//Metabolic pathways;ko00944//Flavone and flavonol biosynthesis;ko01110//Biosynthesis of secondary metabolites;ko00941//Flavonoid biosynthesis	Metabolism	Biosynthesis of other secondary metabolites;Global and overview maps	3.14429	flavonoid 3'-monooxygenase isoform X1 [Dendrobium catenatum] >PKU79091.1 Flavonoid 3'-monooxygenase [Dendrobium catenatum]
	CL8072.Contig3_All	ko01100//Metabolic pathways;ko00941//Flavonoid biosynthesis;ko01110//Biosynthesis of secondary metabolites;ko00944//Flavone and flavonol biosynthesis	Metabolism	Biosynthesis of other secondary metabolites;Global and overview maps	2.7916	flavonoid 3'-hydroxylase 2 [Cymbidium hybrid cultivar]
	CL8096.Contig3_All	ko00350//Tyrosine metabolism;ko01100//Metabolic pathways;ko00965//Betalain biosynthesis;ko00901//Indole alkaloid biosynthesis;ko00950//Isoquinoline alkaloid biosynthesis;ko00360//Phenylalanine metabolism;ko01110//Biosynthesis of secondary metabolites;ko00380//Tryptophan metabolism	Metabolism	Amino acid metabolism;Biosynthesis of other secondary metabolites;Global and overview maps	2.4174	uncharacterized protein LOC110092028 [Dendrobium catenatum]
	CL8097.Contig2_All	ko01110//Biosynthesis of secondary metabolites;ko01100//Metabolic pathways;ko00592//alpha-Linolenic acid metabolism	Metabolism	Global and overview maps;Lipid metabolism	3.81137	4-coumarate--CoA ligase-like 7 [Dendrobium catenatum]
	CL8097.Contig5_All	ko00592//alpha-Linolenic acid metabolism;ko01100//Metabolic pathways;ko01110//Biosynthesis of secondary metabolites	Metabolism	Global and overview maps;Lipid metabolism	9.92665	LOW QUALITY PROTEIN: 4-coumarate--CoA ligase-like 7, partial [Dendrobium catenatum]
	CL8097.Contig7_All	ko01110//Biosynthesis of secondary metabolites;ko01100//Metabolic pathways;ko00592//alpha-Linolenic acid metabolism	Metabolism	Lipid metabolism;Global and overview maps	4.7912	LOW QUALITY PROTEIN: 4-coumarate--CoA ligase-like 7, partial [Dendrobium catenatum]
	CL8105.Contig1_All	ko04626//Plant-pathogen interaction;ko03040//Spliceosome;ko04016//MAPK signaling pathway - plant;ko03013//RNA transport;ko03018//RNA degradation	Environmental Information Processing;Organismal Systems;Genetic Information Processing	Translation;Signal transduction;Folding, sorting and degradation;Transcription;Environmental adaptation	3.14966	Putative ribonuclease H protein [Dendrobium catenatum]
	CL8108.Contig1_All	ko03010//Ribosome	Genetic Information Processing	Translation	2.46077	50S ribosomal protein L5, chloroplastic [Dendrobium catenatum]
	CL8134.Contig2_All	ko03010//Ribosome	Genetic Information Processing	Translation	3.83201	40S ribosomal protein S15 [Phalaenopsis equestris]
	CL8136.Contig1_All	ko04075//Plant hormone signal transduction;ko04016//MAPK signaling pathway - plant	Environmental Information Processing	Signal transduction	2.85473	probable LRR receptor-like serine/threonine-protein kinase At1g12460 [Dendrobium catenatum] >PKU63820.1 putative LRR receptor-like serine/threonine-protein kinase [Dendrobium catenatum]
	CL8138.Contig5_All	ko01110//Biosynthesis of secondary metabolites;ko00130//Ubiquinone and other terpenoid-quinone biosynthesis;ko01100//Metabolic pathways	Metabolism	Global and overview maps;Metabolism of cofactors and vitamins	3.96809	probable homogentisate phytyltransferase 1, chloroplastic [Ananas comosus]
	CL8140.Contig1_All	ko04626//Plant-pathogen interaction	Organismal Systems	Environmental adaptation	4.3538	calcium/calmodulin-dependent protein kinase cmkB-like [Quercus suber]
	CL8141.Contig2_All	ko00909//Sesquiterpenoid and triterpenoid biosynthesis	Metabolism	Metabolism of terpenoids and polyketides	6.7113	alpha-humulene synthase-like [Dendrobium catenatum]
	CL8141.Contig3_All	ko00909//Sesquiterpenoid and triterpenoid biosynthesis	Metabolism	Metabolism of terpenoids and polyketides	8.52517	alpha-humulene synthase-like [Dendrobium catenatum]
	CL816.Contig1_All	ko04712//Circadian rhythm - plant;ko04075//Plant hormone signal transduction	Organismal Systems;Environmental Information Processing	Environmental adaptation;Signal transduction	2.88656	transcription factor HEC3-like isoform X1, partial [Cymbidium goeringii]
	CL816.Contig3_All	ko04075//Plant hormone signal transduction;ko04712//Circadian rhythm - plant	Environmental Information Processing;Organismal Systems	Environmental adaptation;Signal transduction	2.34441	transcription factor HEC3-like isoform X1, partial [Cymbidium goeringii]
	CL8184.Contig2_All	ko01100//Metabolic pathways;ko04016//MAPK signaling pathway - plant;ko00520//Amino sugar and nucleotide sugar metabolism	Metabolism;Environmental Information Processing	Signal transduction;Global and overview maps;Carbohydrate metabolism	2.75758	uncharacterized protein LOC110115117 [Dendrobium catenatum]
	CL8207.Contig2_All	ko00510//N-Glycan biosynthesis	Metabolism	Glycan biosynthesis and metabolism	2.3994	lipid phosphate phosphatase epsilon 2, chloroplastic [Dendrobium catenatum]
	CL8218.Contig1_All	ko00310//Lysine degradation	Metabolism	Amino acid metabolism	2.88473	uncharacterized protein LOC116403810 [Cucumis sativus]
	CL8230.Contig2_All	ko04016//MAPK signaling pathway - plant;ko04626//Plant-pathogen interaction	Organismal Systems;Environmental Information Processing	Signal transduction;Environmental adaptation	2.13514	protein RETICULATA-RELATED 4, chloroplastic [Dendrobium catenatum] >PKU67980.1 hypothetical protein MA16_Dca007015 [Dendrobium catenatum]
	CL830.Contig1_All	ko00450//Selenocompound metabolism;ko01110//Biosynthesis of secondary metabolites;ko01230//Biosynthesis of amino acids;ko01100//Metabolic pathways;ko00270//Cysteine and methionine metabolism	Metabolism	Metabolism of other amino acids;Amino acid metabolism;Global and overview maps	5.66909	double-stranded RNA-binding protein 3 [Dendrobium catenatum]
	CL8336.Contig1_All	ko00062//Fatty acid elongation;ko01040//Biosynthesis of unsaturated fatty acids;ko01100//Metabolic pathways;ko01110//Biosynthesis of secondary metabolites;ko01212//Fatty acid metabolism	Metabolism	Global and overview maps;Lipid metabolism	3.23743	3-hydroxyacyl-CoA dehydratase PASTICCINO 2A [Glycine soja]
	CL8423.Contig1_All	ko04712//Circadian rhythm - plant;ko03008//Ribosome biogenesis in eukaryotes	Genetic Information Processing;Organismal Systems	Translation;Environmental adaptation	6.67799	uncharacterized protein LOC110116280 [Dendrobium catenatum]
	CL8423.Contig2_All	ko04712//Circadian rhythm - plant;ko03008//Ribosome biogenesis in eukaryotes	Genetic Information Processing;Organismal Systems	Translation;Environmental adaptation	8.07396	uncharacterized protein LOC110116280 [Dendrobium catenatum]
	CL8459.Contig1_All	ko03013//RNA transport;ko03015//mRNA surveillance pathway	Genetic Information Processing	Translation	2.5329	calmodulin-binding protein 25-like [Phalaenopsis equestris]
	CL8475.Contig3_All	ko00130//Ubiquinone and other terpenoid-quinone biosynthesis;ko01100//Metabolic pathways;ko01110//Biosynthesis of secondary metabolites	Metabolism	Global and overview maps;Metabolism of cofactors and vitamins	3.18873	LOW QUALITY PROTEIN: NAD(P)H dehydrogenase (quinone) FQR1-like [Dendrobium catenatum]
	CL8532.Contig1_All	ko04016//MAPK signaling pathway - plant	Environmental Information Processing	Signal transduction	5.4326	serine/threonine-protein kinase OXI1-like [Phalaenopsis equestris]
	CL8532.Contig2_All	ko04016//MAPK signaling pathway - plant	Environmental Information Processing	Signal transduction	3.78379	serine/threonine-protein kinase OXI1-like [Phalaenopsis equestris]
	CL8544.Contig3_All	ko03060//Protein export	Genetic Information Processing	Folding, sorting and degradation	2.08684	probable thylakoidal processing peptidase 2, chloroplastic [Phalaenopsis equestris]
	CL8560.Contig1_All	ko01100//Metabolic pathways;ko01110//Biosynthesis of secondary metabolites;ko00400//Phenylalanine, tyrosine and tryptophan biosynthesis;ko01230//Biosynthesis of amino acids	Metabolism	Amino acid metabolism;Global and overview maps	3.69638	PREDICTED: arogenate dehydrogenase 2, chloroplastic-like [Nelumbo nucifera]
	CL8575.Contig1_All	ko03020//RNA polymerase;ko01110//Biosynthesis of secondary metabolites;ko01100//Metabolic pathways;ko00940//Phenylpropanoid biosynthesis	Genetic Information Processing;Metabolism	Transcription;Global and overview maps;Biosynthesis of other secondary metabolites	4.40005	classical arabinogalactan protein 9-like [Dendrobium catenatum] >PKU68767.1 hypothetical protein MA16_Dca014237 [Dendrobium catenatum]
	CL8575.Contig2_All	ko01100//Metabolic pathways;ko03020//RNA polymerase;ko01110//Biosynthesis of secondary metabolites;ko00940//Phenylpropanoid biosynthesis	Genetic Information Processing;Metabolism	Transcription;Biosynthesis of other secondary metabolites;Global and overview maps	5.07551	classical arabinogalactan protein 9-like [Dendrobium catenatum] >PKU68767.1 hypothetical protein MA16_Dca014237 [Dendrobium catenatum]
	CL8585.Contig12_All	ko04075//Plant hormone signal transduction	Environmental Information Processing	Signal transduction	3.10232	scarecrow-like protein 9-like transcript variant X1 [Cymbidium ensifolium]
	CL8599.Contig2_All	ko03013//RNA transport;ko00040//Pentose and glucuronate interconversions;ko01100//Metabolic pathways	Metabolism;Genetic Information Processing	Carbohydrate metabolism;Global and overview maps;Translation	2.0803	uncharacterized protein LOC110108292 [Dendrobium catenatum]
	CL8601.Contig4_All	ko00620//Pyruvate metabolism	Metabolism	Carbohydrate metabolism	5.98098	hydroxyacylglutathione hydrolase cytoplasmic [Dendrobium catenatum] >PKU63576.1 Hydroxyacylglutathione hydrolase cytoplasmic [Dendrobium catenatum]
	CL864.Contig11_All	ko04120//Ubiquitin mediated proteolysis;ko04141//Protein processing in endoplasmic reticulum	Genetic Information Processing	Folding, sorting and degradation	6.80743	cullin-1 isoform X1 [Phalaenopsis equestris] >XP_020597617.1 cullin-1 isoform X1 [Phalaenopsis equestris] >XP_020597618.1 cullin-1 isoform X1 [Phalaenopsis equestris] >XP_020597619.1 cullin-1 isoform X1 [Phalaenopsis equestris] >AQX44213.1 cullin 1-like protein [Phalaenopsis equestris]
	CL866.Contig1_All	ko01100//Metabolic pathways;ko00940//Phenylpropanoid biosynthesis;ko01110//Biosynthesis of secondary metabolites	Metabolism	Biosynthesis of other secondary metabolites;Global and overview maps	3.49778	peroxidase 42-like [Dendrobium catenatum] >PKU61306.1 Peroxidase 42 [Dendrobium catenatum]
	CL8681.Contig8_All	ko02010//ABC transporters	Environmental Information Processing	Membrane transport	4.06308	ABC transporter B family member 11 [Dendrobium catenatum]
	CL8681.Contig9_All	ko02010//ABC transporters	Environmental Information Processing	Membrane transport	4.01629	ABC transporter B family member 11-like [Dendrobium catenatum]
	CL8712.Contig2_All	ko03013//RNA transport	Genetic Information Processing	Translation	2.00756	protein arginine N-methyltransferase 5 isoform X1 [Dendrobium catenatum] >XP_028556913.1 protein arginine N-methyltransferase 5 isoform X1 [Dendrobium catenatum] >PKU63943.1 Protein arginine N-methyltransferase 5 [Dendrobium catenatum]
	CL8765.Contig1_All	ko01110//Biosynthesis of secondary metabolites;ko00943//Isoflavonoid biosynthesis	Metabolism	Biosynthesis of other secondary metabolites;Global and overview maps	2.19804	isoflavone 3'-hydroxylase [Dendrobium catenatum] >PKU65463.1 Isoflavone 2'-hydroxylase [Dendrobium catenatum]
	CL8765.Contig2_All	ko01100//Metabolic pathways;ko00999//Biosynthesis of secondary metabolites - unclassified;ko01110//Biosynthesis of secondary metabolites;ko00943//Isoflavonoid biosynthesis	Metabolism	Biosynthesis of other secondary metabolites;Global and overview maps	2.43343	isoflavone 3'-hydroxylase [Dendrobium catenatum] >PKU65463.1 Isoflavone 2'-hydroxylase [Dendrobium catenatum]
	CL8791.Contig2_All	ko04075//Plant hormone signal transduction	Environmental Information Processing	Signal transduction	7.62102	probable indole-3-acetic acid-amido synthetase GH3.8 [Dendrobium catenatum]
	CL8803.Contig2_All	ko04626//Plant-pathogen interaction	Organismal Systems	Environmental adaptation	2.26036	probable serine/threonine-protein kinase PBL21 [Phalaenopsis equestris] >XP_020574176.1 probable serine/threonine-protein kinase PBL21 [Phalaenopsis equestris]
	CL885.Contig3_All	ko00330//Arginine and proline metabolism;ko00561//Glycerolipid metabolism;ko00010//Glycolysis / Gluconeogenesis;ko00903//Limonene and pinene degradation;ko00280//Valine, leucine and isoleucine degradation;ko01100//Metabolic pathways;ko00310//Lysine degradation;ko00340//Histidine metabolism;ko00071//Fatty acid degradation;ko00620//Pyruvate metabolism;ko00410//beta-Alanine metabolism;ko00380//Trypt…	Metabolism	Metabolism of other amino acids;Amino acid metabolism;Global and overview maps;Carbohydrate metabolism;Metabolism of terpenoids and polyketides;Lipid metabolism	2.79425	aldehyde dehydrogenase family 3 member F1-like [Phalaenopsis equestris] >XP_020592566.1 aldehyde dehydrogenase family 3 member F1-like [Phalaenopsis equestris]
	CL8864.Contig4_All	ko04075//Plant hormone signal transduction	Environmental Information Processing	Signal transduction	3.26544	scarecrow-like protein 27-like isoform X1 [Cymbidium goeringii]
	CL8868.Contig2_All	ko04075//Plant hormone signal transduction	Environmental Information Processing	Signal transduction	3.06756	auxin-responsive protein SAUR50-like [Phalaenopsis equestris]
	CL8870.Contig2_All	ko04712//Circadian rhythm - plant	Organismal Systems	Environmental adaptation	2.82278	cryptochrome-1 isoform X3 [Dendrobium catenatum]
	CL8878.Contig1_All	ko03040//Spliceosome	Genetic Information Processing	Transcription	2.43206	probable RNA-binding protein ARP1 [Dendrobium catenatum]
	CL8914.Contig1_All	ko01100//Metabolic pathways;ko01110//Biosynthesis of secondary metabolites;ko00941//Flavonoid biosynthesis;ko02010//ABC transporters	Metabolism;Environmental Information Processing	Biosynthesis of other secondary metabolites;Membrane transport;Global and overview maps	4.33394	probable 2-oxoglutarate-dependent dioxygenase ANS [Dendrobium catenatum] >PKU84969.1 Protein SRG1 [Dendrobium catenatum]
	CL8914.Contig2_All	ko00941//Flavonoid biosynthesis;ko01100//Metabolic pathways;ko02010//ABC transporters;ko01110//Biosynthesis of secondary metabolites	Metabolism;Environmental Information Processing	Biosynthesis of other secondary metabolites;Global and overview maps;Membrane transport	4.25777	probable 2-oxoglutarate-dependent dioxygenase ANS [Dendrobium catenatum] >PKU84969.1 Protein SRG1 [Dendrobium catenatum]
	CL8929.Contig2_All	ko00500//Starch and sucrose metabolism	Metabolism	Carbohydrate metabolism	2.36735	beta-amylase 8 [Dendrobium catenatum] >PKU75388.1 Beta-amylase 8 [Dendrobium catenatum]
	CL8966.Contig2_All	ko00040//Pentose and glucuronate interconversions;ko01100//Metabolic pathways	Metabolism	Global and overview maps;Carbohydrate metabolism	2.53433	probable pectinesterase/pectinesterase inhibitor 34 [Phalaenopsis equestris]
	CL8971.Contig2_All	ko01100//Metabolic pathways;ko01110//Biosynthesis of secondary metabolites;ko00270//Cysteine and methionine metabolism;ko01230//Biosynthesis of amino acids;ko00920//Sulfur metabolism;ko01200//Carbon metabolism	Metabolism	Amino acid metabolism;Global and overview maps;Energy metabolism	2.1016	cysteine synthase [Dendrobium catenatum] >PKU82364.1 Cysteine synthase [Dendrobium catenatum]
	CL8981.Contig2_All	ko01110//Biosynthesis of secondary metabolites;ko01100//Metabolic pathways;ko00960//Tropane, piperidine and pyridine alkaloid biosynthesis	Metabolism	Global and overview maps;Biosynthesis of other secondary metabolites	2.29914	transcriptional regulator SUPERMAN-like [Phalaenopsis equestris]
	CL899.Contig5_All	ko04141//Protein processing in endoplasmic reticulum	Genetic Information Processing	Folding, sorting and degradation	3.42094	protein transport protein SEC23-like [Phalaenopsis equestris] >XP_020573424.1 protein transport protein SEC23-like [Phalaenopsis equestris]
	CL8996.Contig1_All	ko04016//MAPK signaling pathway - plant	Environmental Information Processing	Signal transduction	3.52591	LRR receptor-like serine/threonine-protein kinase ERECTA [Phalaenopsis equestris]
	CL8996.Contig5_All	ko04016//MAPK signaling pathway - plant	Environmental Information Processing	Signal transduction	3.11427	LRR receptor-like serine/threonine-protein kinase ERECTA [Phalaenopsis equestris]
	CL9.Contig1_All	ko00073//Cutin, suberine and wax biosynthesis;ko00071//Fatty acid degradation;ko01100//Metabolic pathways	Metabolism	Lipid metabolism;Global and overview maps	7.4012	cytochrome P450 704C1-like [Dendrobium catenatum]
	CL9.Contig3_All	ko00071//Fatty acid degradation;ko00073//Cutin, suberine and wax biosynthesis;ko01100//Metabolic pathways	Metabolism	Global and overview maps;Lipid metabolism	7.41285	cytochrome P450 704C1-like [Dendrobium catenatum]
	CL9.Contig4_All	ko01100//Metabolic pathways;ko00071//Fatty acid degradation;ko00073//Cutin, suberine and wax biosynthesis	Metabolism	Lipid metabolism;Global and overview maps	8.72887	cytochrome P450 704C1-like [Dendrobium catenatum]
	CL9.Contig5_All	ko01100//Metabolic pathways;ko00073//Cutin, suberine and wax biosynthesis;ko00071//Fatty acid degradation	Metabolism	Global and overview maps;Lipid metabolism	6.98419	cytochrome P450 704C1-like [Dendrobium catenatum]
	CL901.Contig1_All	ko03018//RNA degradation	Genetic Information Processing	Folding, sorting and degradation	7.63746	uncharacterized protein LOC110038352 isoform X1 [Phalaenopsis equestris]
	CL9012.Contig1_All	ko01100//Metabolic pathways;ko01110//Biosynthesis of secondary metabolites;ko00900//Terpenoid backbone biosynthesis	Metabolism	Global and overview maps;Metabolism of terpenoids and polyketides	3.15992	farnesyl pyrophosphate synthase [Cymbidium goeringii]
	CL9018.Contig1_All	ko00905//Brassinosteroid biosynthesis;ko01110//Biosynthesis of secondary metabolites;ko01100//Metabolic pathways	Metabolism	Metabolism of terpenoids and polyketides;Global and overview maps	3.25266	cytochrome P450 71A1-like [Dendrobium catenatum] >PKU65628.1 Flavonoid 3'-monooxygenase [Dendrobium catenatum]
	CL9018.Contig2_All	ko01110//Biosynthesis of secondary metabolites;ko00905//Brassinosteroid biosynthesis;ko01100//Metabolic pathways	Metabolism	Global and overview maps;Metabolism of terpenoids and polyketides	2.45531	cytochrome P450 71A1-like [Dendrobium catenatum] >PKU65628.1 Flavonoid 3'-monooxygenase [Dendrobium catenatum]
	CL9032.Contig1_All	ko01110//Biosynthesis of secondary metabolites;ko01100//Metabolic pathways;ko00400//Phenylalanine, tyrosine and tryptophan biosynthesis;ko01230//Biosynthesis of amino acids	Metabolism	Global and overview maps;Amino acid metabolism	2.32045	bifunctional 3-dehydroquinate dehydratase/shikimate dehydrogenase, chloroplastic isoform X1 [Dendrobium catenatum]
	CL9035.Contig1_All	ko01110//Biosynthesis of secondary metabolites;ko01100//Metabolic pathways;ko00940//Phenylpropanoid biosynthesis	Metabolism	Global and overview maps;Biosynthesis of other secondary metabolites	7.32233	peroxidase P7-like [Dendrobium catenatum] >PKU78778.1 Peroxidase 4 [Dendrobium catenatum]
	CL9035.Contig2_All	ko00940//Phenylpropanoid biosynthesis;ko01100//Metabolic pathways;ko01110//Biosynthesis of secondary metabolites	Metabolism	Global and overview maps;Biosynthesis of other secondary metabolites	7.6115	peroxidase P7-like [Dendrobium catenatum] >PKU78778.1 Peroxidase 4 [Dendrobium catenatum]
	CL9035.Contig3_All	ko00940//Phenylpropanoid biosynthesis;ko01110//Biosynthesis of secondary metabolites;ko01100//Metabolic pathways	Metabolism	Biosynthesis of other secondary metabolites;Global and overview maps	7.047	peroxidase P7-like [Dendrobium catenatum] >PKU78778.1 Peroxidase 4 [Dendrobium catenatum]
	CL9035.Contig4_All	ko01110//Biosynthesis of secondary metabolites;ko00940//Phenylpropanoid biosynthesis;ko01100//Metabolic pathways	Metabolism	Biosynthesis of other secondary metabolites;Global and overview maps	8.07178	peroxidase P7-like [Dendrobium catenatum] >PKU78778.1 Peroxidase 4 [Dendrobium catenatum]
	CL9035.Contig5_All	ko01110//Biosynthesis of secondary metabolites;ko01100//Metabolic pathways;ko00940//Phenylpropanoid biosynthesis	Metabolism	Biosynthesis of other secondary metabolites;Global and overview maps	8.92133	peroxidase P7-like [Dendrobium catenatum] >PKU78778.1 Peroxidase 4 [Dendrobium catenatum]
	CL9035.Contig7_All	ko01110//Biosynthesis of secondary metabolites;ko00940//Phenylpropanoid biosynthesis;ko01100//Metabolic pathways	Metabolism	Biosynthesis of other secondary metabolites;Global and overview maps	6.76395	peroxidase P7-like [Phalaenopsis equestris]
	CL9035.Contig8_All	ko01110//Biosynthesis of secondary metabolites;ko01100//Metabolic pathways;ko00940//Phenylpropanoid biosynthesis	Metabolism	Biosynthesis of other secondary metabolites;Global and overview maps	7.99661	peroxidase P7 isoform X2 [Dendrobium catenatum]
	CL9042.Contig1_All	ko00480//Glutathione metabolism	Metabolism	Metabolism of other amino acids	3.70073	glutathione S-transferase U24-like [Dendrobium catenatum] >PKU71563.1 Glutathione S-transferase U24 [Dendrobium catenatum]
	CL9042.Contig2_All	ko00480//Glutathione metabolism	Metabolism	Metabolism of other amino acids	3.38379	glutathione S-transferase U24-like [Dendrobium catenatum] >PKU71563.1 Glutathione S-transferase U24 [Dendrobium catenatum]
	CL9042.Contig3_All	ko00480//Glutathione metabolism	Metabolism	Metabolism of other amino acids	6.66019	glutathione S-transferase U24-like [Dendrobium catenatum] >PKU71563.1 Glutathione S-transferase U24 [Dendrobium catenatum]
	CL9042.Contig4_All	ko00480//Glutathione metabolism	Metabolism	Metabolism of other amino acids	4.51225	glutathione S-transferase U24-like [Dendrobium catenatum] >PKU71563.1 Glutathione S-transferase U24 [Dendrobium catenatum]
	CL905.Contig2_All	ko00230//Purine metabolism;ko01100//Metabolic pathways	Metabolism	Nucleotide metabolism;Global and overview maps	2.34698	putative germin-like protein 9-2 [Dendrobium catenatum] >PKU63627.1 Germin-like protein 9-3 [Dendrobium catenatum]
	CL905.Contig3_All	ko01100//Metabolic pathways;ko00230//Purine metabolism	Metabolism	Nucleotide metabolism;Global and overview maps	3.55798	putative germin-like protein 9-2 [Dendrobium catenatum] >PKU63627.1 Germin-like protein 9-3 [Dendrobium catenatum]
	CL9085.Contig1_All	ko00053//Ascorbate and aldarate metabolism;ko01100//Metabolic pathways;ko00040//Pentose and glucuronate interconversions;ko00520//Amino sugar and nucleotide sugar metabolism	Metabolism	Global and overview maps;Carbohydrate metabolism	6.1158	UDP-glucose 6-dehydrogenase 4-like [Dendrobium catenatum] >XP_020702513.1 UDP-glucose 6-dehydrogenase 4-like [Dendrobium catenatum] >PKU80722.1 UDP-glucose 6-dehydrogenase 4 [Dendrobium catenatum]
	CL9103.Contig2_All	ko03013//RNA transport;ko03015//mRNA surveillance pathway	Genetic Information Processing	Translation	4.57249	Histone H1 [Phytophthora palmivora var. palmivora]
	CL9118.Contig1_All	ko01100//Metabolic pathways;ko01200//Carbon metabolism;ko01212//Fatty acid metabolism;ko01110//Biosynthesis of secondary metabolites;ko00640//Propanoate metabolism;ko00620//Pyruvate metabolism;ko00061//Fatty acid biosynthesis	Metabolism	Carbohydrate metabolism;Global and overview maps;Lipid metabolism	2.18429	uncharacterized protein LOC110028009 [Phalaenopsis equestris]
	CL913.Contig5_All	ko01100//Metabolic pathways;ko00600//Sphingolipid metabolism	Metabolism	Lipid metabolism;Global and overview maps	2.31417	sphingosine kinase 1-like [Phalaenopsis equestris]
	CL9192.Contig1_All	ko00600//Sphingolipid metabolism;ko01100//Metabolic pathways;ko04141//Protein processing in endoplasmic reticulum	Genetic Information Processing;Metabolism	Folding, sorting and degradation;Global and overview maps;Lipid metabolism	4.02242	Transposon Tf2-12 polyprotein [Vitis vinifera]
	CL9192.Contig2_All	ko01100//Metabolic pathways;ko00600//Sphingolipid metabolism;ko04141//Protein processing in endoplasmic reticulum	Genetic Information Processing;Metabolism	Global and overview maps;Lipid metabolism;Folding, sorting and degradation	4.34726	Transposon Ty3-I Gag-Pol polyprotein [Vitis vinifera]
	CL9192.Contig4_All	ko04141//Protein processing in endoplasmic reticulum;ko00600//Sphingolipid metabolism;ko01100//Metabolic pathways	Genetic Information Processing;Metabolism	Lipid metabolism;Folding, sorting and degradation;Global and overview maps	3.14247	Transposon Ty3-I Gag-Pol polyprotein [Vitis vinifera]
	CL92.Contig8_All	ko01100//Metabolic pathways;ko00600//Sphingolipid metabolism	Metabolism	Lipid metabolism;Global and overview maps	2.79838	ASC1-like protein 3 [Dendrobium catenatum] >PKU80958.1 ASC1-like protein 3 [Dendrobium catenatum]
	CL9209.Contig1_All	ko01100//Metabolic pathways;ko00040//Pentose and glucuronate interconversions	Metabolism	Global and overview maps;Carbohydrate metabolism	3.83772	pectinesterase/pectinesterase inhibitor PPE8B-like [Dendrobium catenatum] >PKU73834.1 Pectinesterase/pectinesterase inhibitor PPE8B [Dendrobium catenatum]
	CL9209.Contig2_All	ko00040//Pentose and glucuronate interconversions;ko01100//Metabolic pathways	Metabolism	Carbohydrate metabolism;Global and overview maps	2.80901	pectinesterase/pectinesterase inhibitor PPE8B-like [Dendrobium catenatum] >PKU73834.1 Pectinesterase/pectinesterase inhibitor PPE8B [Dendrobium catenatum]
	CL9217.Contig1_All	ko03018//RNA degradation	Genetic Information Processing	Folding, sorting and degradation	2.76454	uncharacterized protein LOC110022876 [Phalaenopsis equestris]
	CL922.Contig3_All	ko04712//Circadian rhythm - plant;ko00062//Fatty acid elongation;ko01110//Biosynthesis of secondary metabolites;ko01100//Metabolic pathways	Metabolism;Organismal Systems	Global and overview maps;Lipid metabolism;Environmental adaptation	2.55096	transcription factor DIVARICATA-like protein [Cymbidium sinense]
	CL922.Contig4_All	ko01110//Biosynthesis of secondary metabolites;ko04712//Circadian rhythm - plant;ko01100//Metabolic pathways;ko00062//Fatty acid elongation	Metabolism;Organismal Systems	Global and overview maps;Lipid metabolism;Environmental adaptation	2.50604	transcription factor DIVARICATA-like protein [Cymbidium sinense]
	CL9238.Contig1_All	ko00100//Steroid biosynthesis	Metabolism	Lipid metabolism	7.44527	triacylglycerol lipase 2 isoform X1 [Dendrobium catenatum]
	CL9238.Contig2_All	ko00100//Steroid biosynthesis	Metabolism	Lipid metabolism	6.88719	triacylglycerol lipase 2 isoform X1 [Dendrobium catenatum]
	CL9251.Contig1_All	ko00360//Phenylalanine metabolism;ko00380//Tryptophan metabolism;ko00965//Betalain biosynthesis;ko00350//Tyrosine metabolism;ko01110//Biosynthesis of secondary metabolites;ko00901//Indole alkaloid biosynthesis;ko00950//Isoquinoline alkaloid biosynthesis;ko01100//Metabolic pathways	Metabolism	Global and overview maps;Biosynthesis of other secondary metabolites;Amino acid metabolism	4.30972	uncharacterized protein LOC110022740 [Phalaenopsis equestris] >XP_020577476.1 uncharacterized protein LOC110022740 [Phalaenopsis equestris] >XP_020577477.1 uncharacterized protein LOC110022740 [Phalaenopsis equestris] >XP_020577478.1 uncharacterized protein LOC110022740 [Phalaenopsis equestris] >XP_020577479.1 uncharacterized protein LOC110022740 [Phalaenopsis equestris] >XP_020577480.1 uncharact…
	CL9339.Contig3_All	ko04075//Plant hormone signal transduction	Environmental Information Processing	Signal transduction	2.47085	two-component response regulator ORR9 [Dendrobium catenatum] >PKU72053.1 Two-component response regulator ARR9 [Dendrobium catenatum]
	CL9351.Contig2_All	ko04016//MAPK signaling pathway - plant;ko04626//Plant-pathogen interaction	Organismal Systems;Environmental Information Processing	Environmental adaptation;Signal transduction	6.98955	leucine-rich repeat extensin-like protein 3 [Dendrobium catenatum] >PKU85588.1 Leucine-rich repeat extensin-like protein 1 [Dendrobium catenatum]
	CL9376.Contig1_All	ko04016//MAPK signaling pathway - plant;ko04075//Plant hormone signal transduction	Environmental Information Processing	Signal transduction	3.20198	abscisic acid receptor PYL4 [Dendrobium catenatum] >PKU64533.1 Abscisic acid receptor PYL5 [Dendrobium catenatum]
	CL9376.Contig2_All	ko04075//Plant hormone signal transduction;ko04016//MAPK signaling pathway - plant	Environmental Information Processing	Signal transduction	2.94683	abscisic acid receptor PYL4 [Dendrobium catenatum] >PKU64533.1 Abscisic acid receptor PYL5 [Dendrobium catenatum]
	CL9401.Contig1_All	ko04626//Plant-pathogen interaction	Organismal Systems	Environmental adaptation	2.51534	probable WRKY transcription factor 40 isoform X2 [Dendrobium catenatum]
	CL9401.Contig2_All	ko04626//Plant-pathogen interaction;ko04016//MAPK signaling pathway - plant	Organismal Systems;Environmental Information Processing	Environmental adaptation;Signal transduction	2.15694	probable WRKY transcription factor 40 isoform X2 [Dendrobium catenatum]
	CL944.Contig2_All	ko01200//Carbon metabolism;ko00010//Glycolysis / Gluconeogenesis;ko01100//Metabolic pathways;ko01230//Biosynthesis of amino acids;ko03015//mRNA surveillance pathway;ko00710//Carbon fixation in photosynthetic organisms;ko01110//Biosynthesis of secondary metabolites	Metabolism;Genetic Information Processing	Global and overview maps;Carbohydrate metabolism;Translation;Energy metabolism	2.86737	Serine/threonine-protein phosphatase 7 long form like [Dendrobium catenatum]
	CL9445.Contig9_All	ko01100//Metabolic pathways;ko00780//Biotin metabolism;ko00061//Fatty acid biosynthesis;ko01212//Fatty acid metabolism	Metabolism	Metabolism of cofactors and vitamins;Lipid metabolism;Global and overview maps	2.06989	3-oxoacyl-[acyl-carrier-protein] reductase 4 isoform X1 [Cymbidium ensifolium]
	CL9499.Contig3_All	ko00591//Linoleic acid metabolism;ko00564//Glycerophospholipid metabolism;ko00592//alpha-Linolenic acid metabolism;ko00565//Ether lipid metabolism;ko01110//Biosynthesis of secondary metabolites;ko00590//Arachidonic acid metabolism;ko01100//Metabolic pathways	Metabolism	Global and overview maps;Lipid metabolism	2.61371	phospholipase A2-alpha [Dendrobium catenatum]
	CL9518.Contig1_All	ko04626//Plant-pathogen interaction;ko04016//MAPK signaling pathway - plant;ko04070//Phosphatidylinositol signaling system	Organismal Systems;Environmental Information Processing	Signal transduction;Environmental adaptation	2.0335	calcium-binding protein CP1-like [Dendrobium catenatum]
	CL9518.Contig2_All	ko04070//Phosphatidylinositol signaling system;ko04626//Plant-pathogen interaction;ko04016//MAPK signaling pathway - plant	Organismal Systems;Environmental Information Processing	Environmental adaptation;Signal transduction	2.54283	calcium-binding protein CP1-like [Dendrobium catenatum]
	CL9522.Contig1_All	ko00053//Ascorbate and aldarate metabolism;ko01100//Metabolic pathways	Metabolism	Carbohydrate metabolism;Global and overview maps	8.42301	L-gulonolactone oxidase 2-like [Phalaenopsis equestris]
	CL9522.Contig2_All	ko01100//Metabolic pathways;ko00053//Ascorbate and aldarate metabolism	Metabolism	Global and overview maps;Carbohydrate metabolism	6.5242	L-gulonolactone oxidase 2-like [Phalaenopsis equestris]
	CL9522.Contig3_All	ko01100//Metabolic pathways;ko00053//Ascorbate and aldarate metabolism	Metabolism	Global and overview maps;Carbohydrate metabolism	7.76492	L-gulonolactone oxidase 2-like [Dendrobium catenatum] >PKU59234.1 L-galactono-1,4-lactone dehydrogenase 2, mitochondrial [Dendrobium catenatum]
	CL9534.Contig1_All	ko00904//Diterpenoid biosynthesis;ko01110//Biosynthesis of secondary metabolites;ko01100//Metabolic pathways	Metabolism	Global and overview maps;Metabolism of terpenoids and polyketides	2.37828	ent-copalyl diphosphate synthase 1, chloroplastic [Asparagus officinalis] >ONK76443.1 uncharacterized protein A4U43_C03F27940 [Asparagus officinalis]
	CL9534.Contig6_All	ko01110//Biosynthesis of secondary metabolites;ko01100//Metabolic pathways;ko00904//Diterpenoid biosynthesis	Metabolism	Metabolism of terpenoids and polyketides;Global and overview maps	3.66742	ent-copalyl diphosphate synthase 1, chloroplastic [Asparagus officinalis] >ONK76443.1 uncharacterized protein A4U43_C03F27940 [Asparagus officinalis]
	CL9534.Contig8_All	ko01110//Biosynthesis of secondary metabolites;ko00904//Diterpenoid biosynthesis;ko01100//Metabolic pathways	Metabolism	Global and overview maps;Metabolism of terpenoids and polyketides	4.0888	ent-copalyl diphosphate synthase 1, chloroplastic [Asparagus officinalis] >ONK76443.1 uncharacterized protein A4U43_C03F27940 [Asparagus officinalis]
	CL9534.Contig9_All	ko01100//Metabolic pathways;ko01110//Biosynthesis of secondary metabolites;ko00904//Diterpenoid biosynthesis	Metabolism	Global and overview maps;Metabolism of terpenoids and polyketides	3.24796	ent-copalyl diphosphate synthase 1, chloroplastic [Asparagus officinalis] >ONK76443.1 uncharacterized protein A4U43_C03F27940 [Asparagus officinalis]
	CL9601.Contig9_All	ko03018//RNA degradation	Genetic Information Processing	Folding, sorting and degradation	2.96931	ABC transporter I family member 19-like [Phalaenopsis equestris]
	CL9624.Contig2_All	ko04075//Plant hormone signal transduction	Environmental Information Processing	Signal transduction	3.77843	nodulation-signaling pathway 2 protein-like [Dendrobium catenatum]
	CL9627.Contig1_All	ko00562//Inositol phosphate metabolism;ko01100//Metabolic pathways;ko04070//Phosphatidylinositol signaling system;ko04144//Endocytosis	Metabolism;Cellular Processes;Environmental Information Processing	Carbohydrate metabolism;Global and overview maps;Transport and catabolism;Signal transduction	2.66537	LOW QUALITY PROTEIN: phosphatidylinositol 4-phosphate 5-kinase 6-like [Phalaenopsis equestris]
	CL9645.Contig1_All	ko01100//Metabolic pathways;ko00710//Carbon fixation in photosynthetic organisms;ko00620//Pyruvate metabolism;ko01200//Carbon metabolism	Metabolism	Energy metabolism;Carbohydrate metabolism;Global and overview maps	3.11286	uncharacterized protein LOC110107417 [Dendrobium catenatum]
	CL9645.Contig2_All	ko01200//Carbon metabolism;ko01100//Metabolic pathways;ko00710//Carbon fixation in photosynthetic organisms;ko00620//Pyruvate metabolism	Metabolism	Global and overview maps;Energy metabolism;Carbohydrate metabolism	3.80285	protein SCAR4-like isoform X2 [Phalaenopsis equestris]
	CL9662.Contig1_All	ko00040//Pentose and glucuronate interconversions;ko01100//Metabolic pathways	Metabolism	Global and overview maps;Carbohydrate metabolism	2.2109	pectinesterase [Dendrobium catenatum] >PKU69625.1 Pectinesterase 2.1 [Dendrobium catenatum]
	CL9671.Contig2_All	ko04712//Circadian rhythm - plant;ko04075//Plant hormone signal transduction	Organismal Systems;Environmental Information Processing	Signal transduction;Environmental adaptation	3.49127	transcription factor bHLH49-like isoform X1 [Cymbidium sinense]
	CL9685.Contig1_All	ko04712//Circadian rhythm - plant;ko04120//Ubiquitin mediated proteolysis	Organismal Systems;Genetic Information Processing	Environmental adaptation;Folding, sorting and degradation	2.08542	protein SPA1-RELATED 4-like isoform X2 [Dendrobium catenatum]
	CL9707.Contig2_All	ko01100//Metabolic pathways;ko00600//Sphingolipid metabolism	Metabolism	Global and overview maps;Lipid metabolism	2.9744	uncharacterized protein LOC110036425 [Phalaenopsis equestris]
	CL9721.Contig1_All	ko01110//Biosynthesis of secondary metabolites;ko00940//Phenylpropanoid biosynthesis	Metabolism	Global and overview maps;Biosynthesis of other secondary metabolites	4.12093	protein DMR6-LIKE OXYGENASE 2 [Dendrobium catenatum] >PKU70862.1 Feruloyl CoA ortho-hydroxylase 1 [Dendrobium catenatum]
	CL9721.Contig2_All	ko01110//Biosynthesis of secondary metabolites;ko00940//Phenylpropanoid biosynthesis	Metabolism	Biosynthesis of other secondary metabolites;Global and overview maps	5.51971	protein DMR6-LIKE OXYGENASE 2 [Dendrobium catenatum] >PKU70862.1 Feruloyl CoA ortho-hydroxylase 1 [Dendrobium catenatum]
	CL9775.Contig2_All	ko03010//Ribosome	Genetic Information Processing	Translation	3.19108	60S ribosomal protein L29-1-like [Phalaenopsis equestris] >XP_020584022.1 60S ribosomal protein L29-1-like [Phalaenopsis equestris]
	CL979.Contig3_All	ko04136//Autophagy - other	Cellular Processes	Transport and catabolism	4.15375	autophagy protein 5-like [Phalaenopsis equestris]
	CL9803.Contig4_All	ko00630//Glyoxylate and dicarboxylate metabolism;ko00910//Nitrogen metabolism;ko01230//Biosynthesis of amino acids;ko00250//Alanine, aspartate and glutamate metabolism;ko01100//Metabolic pathways;ko00220//Arginine biosynthesis	Metabolism	Amino acid metabolism;Global and overview maps;Carbohydrate metabolism;Energy metabolism	3.79612	hypothetical protein C4D60_Mb08t16410 [Musa balbisiana]
	CL9810.Contig2_All	ko00270//Cysteine and methionine metabolism;ko01100//Metabolic pathways;ko00330//Arginine and proline metabolism	Metabolism	Amino acid metabolism;Global and overview maps	2.19658	S-adenosylmethionine decarboxylase proenzyme-like [Phalaenopsis equestris]
	CL9838.Contig1_All	ko01100//Metabolic pathways;ko01110//Biosynthesis of secondary metabolites;ko00940//Phenylpropanoid biosynthesis;ko00460//Cyanoamino acid metabolism;ko00500//Starch and sucrose metabolism	Metabolism	Metabolism of other amino acids;Biosynthesis of other secondary metabolites;Global and overview maps;Carbohydrate metabolism	2.24255	GDSL esterase/lipase 5-like [Phalaenopsis equestris]
	CL9838.Contig2_All	ko01110//Biosynthesis of secondary metabolites;ko01100//Metabolic pathways;ko00940//Phenylpropanoid biosynthesis;ko00460//Cyanoamino acid metabolism;ko00500//Starch and sucrose metabolism	Metabolism	Carbohydrate metabolism;Metabolism of other amino acids;Biosynthesis of other secondary metabolites;Global and overview maps	3.35513	GDSL esterase/lipase 5-like [Phalaenopsis equestris]
	CL9860.Contig2_All	ko03013//RNA transport;ko03040//Spliceosome;ko03018//RNA degradation	Genetic Information Processing	Transcription;Translation;Folding, sorting and degradation	2.40592	uncharacterized protein LOC110109654 [Dendrobium catenatum]
	CL9886.Contig1_All	ko01100//Metabolic pathways;ko00940//Phenylpropanoid biosynthesis;ko01110//Biosynthesis of secondary metabolites	Metabolism	Biosynthesis of other secondary metabolites;Global and overview maps	9.16463	berberine bridge enzyme-like 23 [Dendrobium catenatum] >PKU59722.1 Tetrahydrocannabinolic acid synthase [Dendrobium catenatum]
	CL9886.Contig2_All	ko01100//Metabolic pathways;ko00940//Phenylpropanoid biosynthesis;ko01110//Biosynthesis of secondary metabolites	Metabolism	Biosynthesis of other secondary metabolites;Global and overview maps	5.8141	berberine bridge enzyme-like 23 [Phalaenopsis equestris]
	CL99.Contig3_All	ko03030//DNA replication	Genetic Information Processing	Replication and repair	2.98246	DNA replication ATP-dependent helicase/nuclease DNA2 isoform X3 [Dendrobium catenatum]
	CL99.Contig4_All	ko03030//DNA replication	Genetic Information Processing	Replication and repair	2.44436	DNA replication ATP-dependent helicase/nuclease DNA2 isoform X2 [Dendrobium catenatum]
	CL99.Contig6_All	ko03030//DNA replication	Genetic Information Processing	Replication and repair	2.96704	DNA replication ATP-dependent helicase/nuclease DNA2 isoform X2 [Dendrobium catenatum]
	CL9913.Contig1_All	ko04016//MAPK signaling pathway - plant;ko04626//Plant-pathogen interaction	Organismal Systems;Environmental Information Processing	Environmental adaptation;Signal transduction	2.6402	piriformospora indica-insensitive protein 2-like [Phalaenopsis equestris]
	CL992.Contig2_All	ko00500//Starch and sucrose metabolism	Metabolism	Carbohydrate metabolism	2.92811	glucan endo-1,3-beta-glucosidase-like [Phalaenopsis equestris]
	CL9926.Contig2_All	ko01100//Metabolic pathways;ko04146//Peroxisome;ko00061//Fatty acid biosynthesis;ko01212//Fatty acid metabolism;ko00071//Fatty acid degradation	Metabolism;Cellular Processes	Global and overview maps;Transport and catabolism;Lipid metabolism	4.35177	long chain acyl-CoA synthetase 2 [Dendrobium catenatum] >PKU76362.1 Long chain acyl-CoA synthetase 2 [Dendrobium catenatum]
	CL9928.Contig2_All	ko00511//Other glycan degradation	Metabolism	Glycan biosynthesis and metabolism	3.32321
	CL9928.Contig3_All	ko00531//Glycosaminoglycan degradation;ko00604//Glycosphingolipid biosynthesis - ganglio series;ko01100//Metabolic pathways;ko00511//Other glycan degradation;ko00600//Sphingolipid metabolism;ko00052//Galactose metabolism	Metabolism	Carbohydrate metabolism;Glycan biosynthesis and metabolism;Global and overview maps;Lipid metabolism	2.76836	protein indeterminate-domain 7 [Dendrobium catenatum] >PKU82373.1 Zinc finger protein MAGPIE [Dendrobium catenatum]
	CL9928.Contig4_All	ko00600//Sphingolipid metabolism;ko00604//Glycosphingolipid biosynthesis - ganglio series;ko01100//Metabolic pathways;ko00531//Glycosaminoglycan degradation;ko00052//Galactose metabolism;ko00511//Other glycan degradation	Metabolism	Lipid metabolism;Carbohydrate metabolism;Global and overview maps;Glycan biosynthesis and metabolism	2.86816	protein indeterminate-domain 7 [Dendrobium catenatum] >PKU82373.1 Zinc finger protein MAGPIE [Dendrobium catenatum]
	CL9950.Contig1_All	ko00520//Amino sugar and nucleotide sugar metabolism;ko01100//Metabolic pathways	Metabolism	Global and overview maps;Carbohydrate metabolism	8.15047	beta-D-xylosidase 4-like [Phalaenopsis equestris]
	CL9957.Contig1_All	ko01110//Biosynthesis of secondary metabolites;ko01100//Metabolic pathways;ko00940//Phenylpropanoid biosynthesis	Metabolism	Biosynthesis of other secondary metabolites;Global and overview maps	2.63478	probable mannitol dehydrogenase [Dendrobium catenatum] >PKU77314.1 putative mannitol dehydrogenase [Dendrobium catenatum]
	CL9957.Contig2_All	ko01110//Biosynthesis of secondary metabolites;ko00940//Phenylpropanoid biosynthesis;ko01100//Metabolic pathways	Metabolism	Biosynthesis of other secondary metabolites;Global and overview maps	2.75701	probable mannitol dehydrogenase [Dendrobium catenatum] >PKU77314.1 putative mannitol dehydrogenase [Dendrobium catenatum]
	CL9960.Contig1_All	ko01100//Metabolic pathways;ko00350//Tyrosine metabolism;ko01110//Biosynthesis of secondary metabolites;ko00410//beta-Alanine metabolism;ko00960//Tropane, piperidine and pyridine alkaloid biosynthesis;ko00260//Glycine, serine and threonine metabolism;ko00360//Phenylalanine metabolism;ko00950//Isoquinoline alkaloid biosynthesis	Metabolism	Amino acid metabolism;Global and overview maps;Metabolism of other amino acids;Biosynthesis of other secondary metabolites	3.6305	Primary amine oxidase [Dendrobium catenatum]
	CL9960.Contig4_All	ko00350//Tyrosine metabolism;ko01100//Metabolic pathways;ko00950//Isoquinoline alkaloid biosynthesis;ko00960//Tropane, piperidine and pyridine alkaloid biosynthesis;ko00410//beta-Alanine metabolism;ko00360//Phenylalanine metabolism;ko00260//Glycine, serine and threonine metabolism;ko01110//Biosynthesis of secondary metabolites	Metabolism	Biosynthesis of other secondary metabolites;Amino acid metabolism;Metabolism of other amino acids;Global and overview maps	4.86629	Primary amine oxidase [Dendrobium catenatum]
	CL9962.Contig1_All	ko00051//Fructose and mannose metabolism	Metabolism	Carbohydrate metabolism	5.65127	mannan endo-1,4-beta-mannosidase 2-like [Phalaenopsis equestris] >XP_020581472.1 mannan endo-1,4-beta-mannosidase 2-like [Phalaenopsis equestris]
	CL9962.Contig2_All	ko00051//Fructose and mannose metabolism	Metabolism	Carbohydrate metabolism	3.30361	mannan endo-1,4-beta-mannosidase 2-like [Phalaenopsis equestris] >XP_020581472.1 mannan endo-1,4-beta-mannosidase 2-like [Phalaenopsis equestris]
	CL999.Contig2_All	ko03018//RNA degradation;ko03040//Spliceosome	Genetic Information Processing	Transcription;Folding, sorting and degradation	2.15554	sm-like protein LSM2 [Dendrobium catenatum] >PKU76897.1 putative U6 snRNA-associated Sm-like protein LSm4 [Dendrobium catenatum]
	CL9992.Contig1_All	ko00100//Steroid biosynthesis;ko01110//Biosynthesis of secondary metabolites	Metabolism	Lipid metabolism;Global and overview maps	2.69702	24-methylenesterol C-methyltransferase 2-like [Dendrobium catenatum] >PKU63828.1 24-methylenesterol C-methyltransferase 2 [Dendrobium catenatum]
	Unigene10007_All	ko01100//Metabolic pathways;ko00240//Pyrimidine metabolism	Metabolism	Global and overview maps;Nucleotide metabolism	2.60715	pentatricopeptide repeat-containing protein At5g39350 [Dendrobium catenatum] >PKU63346.1 Pentatricopeptide repeat-containing protein [Dendrobium catenatum]
	Unigene10008_All	ko00040//Pentose and glucuronate interconversions	Metabolism	Carbohydrate metabolism	3.7649	PREDICTED: probable pectate lyase 8 [Nelumbo nucifera]
	Unigene10023_All	ko04626//Plant-pathogen interaction;ko04016//MAPK signaling pathway - plant	Environmental Information Processing;Organismal Systems	Signal transduction;Environmental adaptation	2.31582	DNA-damage-repair/toleration protein DRT100 [Apostasia shenzhenica]
	Unigene10025_All	ko00760//Nicotinate and nicotinamide metabolism;ko01100//Metabolic pathways;ko00053//Ascorbate and aldarate metabolism;ko00520//Amino sugar and nucleotide sugar metabolism;ko00040//Pentose and glucuronate interconversions;ko04144//Endocytosis;ko00052//Galactose metabolism	Metabolism;Cellular Processes	Transport and catabolism;Metabolism of cofactors and vitamins;Carbohydrate metabolism;Global and overview maps	2.65455	Retrovirus-related Pol polyprotein from transposon TNT 1-94 [Dendrobium catenatum]
	Unigene10033_All	ko00944//Flavone and flavonol biosynthesis;ko00330//Arginine and proline metabolism;ko00943//Isoflavonoid biosynthesis;ko00942//Anthocyanin biosynthesis	Metabolism	Biosynthesis of other secondary metabolites;Amino acid metabolism	4.63452	Phenolic glucoside malonyltransferase 2 [Apostasia shenzhenica]
	Unigene10053_All	ko01110//Biosynthesis of secondary metabolites;ko00940//Phenylpropanoid biosynthesis;ko01100//Metabolic pathways	Metabolism	Biosynthesis of other secondary metabolites;Global and overview maps	8.7381	sphingomyelin phosphodiesterase 1-like [Quercus suber]
	Unigene10088_All	ko01110//Biosynthesis of secondary metabolites;ko00940//Phenylpropanoid biosynthesis;ko00040//Pentose and glucuronate interconversions;ko01100//Metabolic pathways	Metabolism	Carbohydrate metabolism;Biosynthesis of other secondary metabolites;Global and overview maps	3.70878	abl interactor homolog [Dendrobium catenatum]
	Unigene10120_All	ko01110//Biosynthesis of secondary metabolites;ko00460//Cyanoamino acid metabolism	Metabolism	Metabolism of other amino acids;Global and overview maps	2.92034	methylesterase 3-like [Dendrobium catenatum] >PKU66542.1 Methylesterase 3 [Dendrobium catenatum]
	Unigene10133_All	ko01100//Metabolic pathways;ko00040//Pentose and glucuronate interconversions	Metabolism	Carbohydrate metabolism;Global and overview maps	4.72232	hypothetical protein CHLRE_17g719325v5 [Chlamydomonas reinhardtii]
	Unigene10212_All	ko00940//Phenylpropanoid biosynthesis;ko00500//Starch and sucrose metabolism;ko01110//Biosynthesis of secondary metabolites;ko01100//Metabolic pathways;ko00460//Cyanoamino acid metabolism;ko00511//Other glycan degradation	Metabolism	Metabolism of other amino acids;Global and overview maps;Glycan biosynthesis and metabolism;Carbohydrate metabolism;Biosynthesis of other secondary metabolites	3.28494	GDSL esterase/lipase 7 [Dendrobium catenatum] >PKU87539.1 GDSL esterase/lipase 7 [Dendrobium catenatum]
	Unigene10234_All	ko01110//Biosynthesis of secondary metabolites;ko00940//Phenylpropanoid biosynthesis;ko01100//Metabolic pathways	Metabolism	Global and overview maps;Biosynthesis of other secondary metabolites	5.32962	hypothetical protein C4D60_Mb10t24010 [Musa balbisiana]
	Unigene10845_All	ko00460//Cyanoamino acid metabolism;ko01110//Biosynthesis of secondary metabolites;ko00940//Phenylpropanoid biosynthesis;ko00500//Starch and sucrose metabolism;ko01100//Metabolic pathways	Metabolism	Global and overview maps;Biosynthesis of other secondary metabolites;Metabolism of other amino acids;Carbohydrate metabolism	4.37419	Beta-glucosidase [Klebsormidium nitens]
	Unigene10972_All	ko00965//Betalain biosynthesis;ko04141//Protein processing in endoplasmic reticulum	Metabolism;Genetic Information Processing	Biosynthesis of other secondary metabolites;Folding, sorting and degradation	4.7043	hypothetical protein F0562_029500 [Nyssa sinensis]
	Unigene10995_All	ko01110//Biosynthesis of secondary metabolites;ko00940//Phenylpropanoid biosynthesis;ko01100//Metabolic pathways	Metabolism	Biosynthesis of other secondary metabolites;Global and overview maps	4.83839	hypothetical protein FH972_026574 [Carpinus fangiana]
	Unigene11115_All	ko01100//Metabolic pathways;ko01230//Biosynthesis of amino acids;ko00270//Cysteine and methionine metabolism;ko01110//Biosynthesis of secondary metabolites	Metabolism	Global and overview maps;Amino acid metabolism	3.53905	S-adenosylmethionine synthase 5-like [Dendrobium catenatum] >PKU63456.1 S-adenosylmethionine synthase 5 [Dendrobium catenatum]
	Unigene11116_All	ko01110//Biosynthesis of secondary metabolites;ko00940//Phenylpropanoid biosynthesis;ko01100//Metabolic pathways	Metabolism	Biosynthesis of other secondary metabolites;Global and overview maps	2.27405	cinnamoyl-CoA reductase 2 [Dendrobium catenatum] >PKU70508.1 Cinnamoyl-CoA reductase 1 [Dendrobium catenatum]
	Unigene11163_All	ko00460//Cyanoamino acid metabolism;ko01110//Biosynthesis of secondary metabolites	Metabolism	Global and overview maps;Metabolism of other amino acids	4.37571	7-deoxyloganetin glucosyltransferase-like [Dendrobium catenatum] >PKU84726.1 UDP-glycosyltransferase 85A3 [Dendrobium catenatum]
	Unigene11345_All	ko03010//Ribosome	Genetic Information Processing	Translation	4.80763	O-fucosyltransferase 20-like [Dendrobium catenatum]
[truncated: 5,639 more rows]

## Sheet: S8
		Table S8. DEGs related to water and ABA biosynthesis
[truncated: 68 more rows]
